# Supplementary material for: Rewiring of a KNOXI regulatory network mediated by UFO underlies the compound leaf development in Medicago truncatula
Source: Nat Commun. 2024 Apr 6;15:2988. doi: 10.1038/s41467-024-47362-w (PMC10998843; doi:10.1038/s41467-024-47362-w)
Supplement: Supplementary file 4 — Supplementary Data 1 [file 41467_2024_47362_MOESM4_ESM.xls]

## Sheet: data 1
Sequence of primers used in this study.
Primer	Sequence	Application
PINNA1-CF1	CACCATGATGTCAAACTCCATGACCCAT	For cloning of the PINNA1 CDS.
PINNA1-CR1	ATCCTCCACAGTGACATCTTCCCT
MtKNOX1-CF1	CACCATGGAGGGTAGTTCTAATGG	For cloning of the MtKNOX1 CDS.
MtKNOX1-CR1	GAGCATGGTGTTAGATAGATCC
MtKNOX2-CF1	CACCATGGAGGAATACACTAATAATCC	For cloning of the MtKNOX2 CDS.
MtKNOX2-CR1	TGGCCCTAAACGGTAGGGACC
MtKNOX6-CF1	CACCATGGATCATCAAAATCAAATG	For cloning of the MtKNOX6 CDS.
MtKNOX6-CR1	AAGAAGCATAGGCATGGCATC
MtKNOX7-CF1	CACCATGGAAGAAATGTACGGAGTAC	For cloning of the MtKNOX7 CDS.
MtKNOX7-CR1	TTCTTCAGTAAGAAACCGTCCGG
MtKNOX8-CF1	CACCATGGAACACAACCGATCAGAT	For cloning of the MtKNOX8 CDS.
MtKNOX8-CR1	ACTAGCATATCCTGAACACAAG
GAL4BD-CF	ATGAAGCTACTGTCTTCTATCG	For constructing vectors of transactivation activity assay.
MtUFO-Probe-F1	ACCACCAACTTTGCGTCCAA	For cloning of MtUFO as probe in situ hybridization.
MtUFO-Probe-R1	ACCAGCATAAGGACAAGGTGGA
PPF2-Probe-F1	TTGGGAGCTGCAAAGTGTTACAC	For cloning of PPF2 as probe in situ hybridization.
PPF2-Probe-R1	TCCTCCACAGTGACATCTTCCCT
MtKNOX7-Probe-F1	GACAAATCCCTGATGACA	For cloning of MtKNOX7as probe in situ hybridization.
MtKNOX7-Probe-R1	CTTAGCCAGTTCAATCTTAT
proMtUFO-F1	CACCCTAAGTGTGAGTTTCTACCTCCTAC	For cloning of the MtUFO promoter.
proMtUFO-R1	GTATATGGTTCTTTCTTATTAGAGG
MtKNOX1-QRT-F2	ATTCATTCAATGGAGGGTAGTTC	For qRT-PCR analysis of MtKNOX1.
MtKNOX1-QRT-R2	AAAGCACCCATCACATAAGAAC
MtKNOX2-QRT-F2	CACTACCCAGCTTTAATGAGAAC	For qRT-PCR analysis of MtKNOX2.
MtKNOX2-QRT-R2	ATTAGAACTGCTAGGACTCCCTC
MtKNOX6-QRT-F2	TGGAGGCATATTGTGAGATGCTT	For qRT-PCR analysis of MtKNOX6.
MtKNOX6-QRT-R2	TGGCTTCTTTGAAGGGTTTAGTG
MtKNOX7-QRT-F2	CCTGATGACACCGGAGAATCTAA	For qRT-PCR analysis of MtKNOX7.
MtKNOX7-QRT-R2	TGGTGGACATGAGGAAACTGTT
MtKNOX1-M1-F1	CCATATGATGGAGGGTAGTTCTAATGGAAG	For cloning of the MEINOX1 domain of MtKNOX1.
MtKNOX1-M1-R1	CGAATTCACCCATTCTCACTGCAGTTG
MtKNOX1-M2-F1	CCATATGGGAGATGCAGTTGGATCAGGT	For cloning of the MEINOX2 domain of MtKNOX1.
MtKNOX1-M2-R1	CGAATTCACAAGCAATATTATCTGAAGATG
MtKNOX1-MEINOX-F1	CCATATGATGGAGGGTAGTTCTAATGGAAG	For cloning of the MEINOX domain of MtKNOX1.
MtKNOX1-MEINOX-R1	CGAATTCACAAGCAATATTATCTGAAGATG
MtKNOX2-M1-F1	CCATATGATGGAGGAATACACTAATAATC	For cloning of the MEINOX1 domain of MtKNOX2.
MtKNOX2-M1-R1	CGAATTCTTGCCGTGCTTCAAATTCTT
MtKNOX2-M2-F1	CCATATGAGATCTTCAGTTAACTCGAG	For cloning of the MEINOX2 domain of MtKNOX2.
MtKNOX2-M2-R1	CGAATTCACCACTATTCTCTTGATCCTCT
MtKNOX2-MEINOX-F1	CCATATGATGGAGGAATACACTAATAATC	For cloning of the MEINOX domain of MtKNOX2.
MtKNOX2-MEINOX-R1	CGAATTCACCACTATTCTCTTGATCCTCT
MtKNOX6-M1-F1	CCATATGATGGATCATCAAAATCAAATG	For cloning of the MEINOX1 domain of MtKNOX6.
MtKNOX6-M1-R1	CGAATTCTTCACATTTTGCACATGACTC
MtKNOX6-M2-F2	CCATATGATATTGAATGGTTCTTCAGGAAGG	For cloning of the MEINOX2 domain of MtKNOX6.
MtKNOX6-M2-R1	CGAATTCTTGACCAAAGTCAGTTGAAAC
MtKNOX6-MEINOX-F1	CCATATGATGGATCATCAAAATCAAATG	For cloning of the MEINOX domain of MtKNOX6.
MtKNOX6-MEINOX-R1	CGAATTCTTGACCAAAGTCAGTTGAAAC
MtKNOX7-M1-F1	CCATATGATGGAAGAAATGTACGGAGTAC	For cloning of the MEINOX1 domain of MtKNOX7.
MtKNOX7-M1-R1	CCTGCAGTCTTTTACACATATCGTTTTCTC
MtKNOX7-M2-F1	CCATATGGACGTTGTTGTTTCCACGTGT	For cloning of the MEINOX2 domain of MtKNOX7.
MtKNOX7-M2-R1	CCTGCAGTGAAAACTCCAATTTCAAAGTACC
MtKNOX7-MEINOX-F	CCATATGATGGAAGAAATGTACGGAGTAC	For cloning of the MEINOX domain of MtKNOX7.
MtKNOX7-MEINOX-R1	CCTGCAGTGAAAACTCCAATTTCAAAGTACC
PINNA1-mCherry-HF1	ggacagcccagatcaactagtATGATGTCAAACTCCATGACCCA	For constructing vector of PINNA1-mCherry.
PINNA1-mCherry-HR1	gcccttgctcaccatggatccATCCTCCACAGTGACATCTTCCC
PINNA1-GFP-HF1	ggacagcccagatcaactagtATGATGTCAAACTCCATGACCCA	For constructing vector of PINNA1-GFP.
PINNA1-GFP-HR1	gcccttgctcaccatggatccATCCTCCACAGTGACATCTTCCC
PINNA1-4Myc-HF1	ggacagcccagatcaactagtATGATGTCAAACTCCATGACCCA	For constructing vector of PINNA1-4Myc.
PINNA1-4Myc-HR1	TCGGAGATTAGCTTTTGTTCggatccATCCTCCACAGTGACATCTTCCC
MtKNOX7-GR-HF	ggacagcccagatcaactagtATGGAAGAAATGTACGGAGTACC	For constructing vector of MtKNOX7-GR.
MtKNOX7-GR-HR	tgtttttcgagcttcggatccTTCTTCAGTAAGAAACCGTCCGG
proMtUFO-P1-BIOTIN-F1	5`Biotin-GTTACAAATTACATAGGTCAAGTCAACTGATCCACCACAC	For EMSA Assay.
proMtUFO-P1-BIOTIN-R1	5`Biotin-GTGTGGTGGATCAGTTGACTTGACCTATGTAATTTGTAAC
proMtUFO-mutant-P1-F1	GTTACAAATTACATAGttttAttttACTGATCCACCACAC	For EMSA Assay.
proMtUFO-mutant-P1-R1	GTGTGGTGGATCAGTaaaaTaaaaCTATGTAATTTGTAAC
proMtUFO-P1-ChIP-F1	GACGAAGCTAAAATCAACATG	For ChIP-qPCR .
proMtUFO-P1-ChIP-R1	AGTGGGTGTTAAAGGTTGTTGA
UBQ-ChIP-F	ATTCAATTGGATTTGTTTTTCTT	For internal ChIP-qPCR control
UBQ-ChIP-R	CTACAAACAGATTGCAGAGTCCA
UBQ-QF1	CTGACAGCCCACTGAATTGTGA	For internal QRT-PCR control
UBQ-QR1	TTTTGGCATTGCTGCAAGC
MtACTIN-F1	ACGAGCGTTTCAGATG	For internal RT-PCR control in Medicago.
MtACTIN-R1	ACCTCCGATCCAGACA
