# Supplementary material for: Rewiring of a KNOXI regulatory network mediated by UFO underlies the compound leaf development in Medicago truncatula
Source: Nat Commun. 2024 Apr 6;15:2988. doi: 10.1038/s41467-024-47362-w (PMC10998843; doi:10.1038/s41467-024-47362-w)
Supplement: Supplementary file 5 — Supplementary Data 2 [file 41467_2024_47362_MOESM5_ESM.txt]

CLUSTAL 2.1 multiple sequence alignment


Glyma04g06810         -----MAYHHNPQELPLHHFTDQQQHHNQPLVDNSLLSDP--------------------
Glyma06g06886         ------MAYHNPQDLPLHHFTDQQQHHNHTLPHNSLLSDP--------------------
Phvul.009G090500      ------MAYHNPQDLPLHHFTDQQHHN-QTLTHSSLLSDP--------------------
Vang05g09220          ------MAYHNPQDLPLHHFTDQQQHHNQTLTDASLLSDP--------------------
C.cajan_48022         ------MAYHNPQDLPLHHFTEQ---------DTSLLSDP--------------------
Aradu.26U2T           ------------------------------------------------------------
Lj1g3v1853300         --MAYNHHHHLSQDLPIHHFSDQQQQDHHN--HHPLLDDP--------------------
Aradu.D9Q5D           ------MAYHNHNPLSVSDSHDDLPLHHFTHQSNTFPSSPPHP-----------------
Glyma14g13750         -----MAYHNHNLSQQDLPLHHFPNQSILPDQQQQLPSSPEPN-----------------
Glyma17g32980         ----MAYHNHHNLSQQDLPPLHHFPNQSMLPDQQLLPSSPEPN-----------------
MtKNOX3               ---MAYQNQHLSQELPIQHFTDQTNNNNNNSFRSILPDSPDPNS----------------
Pisum_AKL59479.1      ---MAYHNQHLSQEIPIHHFTDQSNNN---TFRSILPDSPDPNS----------------
Ca_09068              ---MAYHNQHLSQQLPIHHFTEQTNSFR-SILPDQLPSSPDPNS----------------
MtKNOX5               -----------------MAYHNQDNPLHHFTEQQQPTSDPHHS-----------------
Ca_01733              -----------------MSYHNHHPLHHFTHSATQPTSDPHHS-----------------
Pisum_AKL59482.1      -------------MAYQNHQLSQNHFTHDDSTTTEPTSEPHPS-----------------
MtKNOX9               ----MAFHEHLQQEIAFQRFTEEED-----------------------------------
Pisum_AKL59484.1      ----MAFHDHLQQEIAFQRFTEEED-----------------------------------
Ca_06754              ----MAYEENIEEEIGYQRFTEEEE-----------------------------------
MtKNOX10              ---MAFHHDHLSHEINFQPFNEEQQ---LNQSRD--------------------------
Pisum_AKL59485.1      ---MAYHHDHLSHEINFQPFTEEQQ---LNQSRD--------------------------
Ca_24500              ---MAFHHDHLSHEINFQPFTEDQQ---LSQSRD--------------------------
Lj6g3v1088990         ----MAYHDHLSHEISFQQFTDDQQ---MSHQGRD-------------------------
Aradu.W71G4           ----MAFRDHQPHEITFQSFTDEQH---LNHNRD--------------------------
Vang09g04960          ----MAFHDHMAHEITFQPFTEDQQ---MGQGRD--------------------------
Vradi05g03240         ----------MAHEITFQPFTEEQQ---MGQGRD--------------------------
Glyma09g12820         ----MAFHEHLPHEITFQPFAEEQQQQQLGQSRD--------------------------
C.cajan_47004         ----MAFHEHLPHEITFQAFAEEQQ---LGQSRD--------------------------
Glyma13g22530         ----MAFHDHLQHEIGFQRFTEEQE---LNENRD--------------------------
Glyma17g11330         ----MAFHDHLQHEIAFQRFTEEQE---LTENRD--------------------------
Vang11g12820          ----MAFQDHLQHEIAFQRFTEEQE---LSEGRD--------------------------
Vradi07g21010         ----MAFQDHLHHEIAFQRFTEDQD---LSEGRD--------------------------
Phvul.003G174900      ----MAFHDHLQHEIAFQRFTEEQE---LSEGRD--------------------------
Lj0g3v0268639         ---MAFHDHHLQHEIAFQRFAEEQE---LSENRD--------------------------
Aradu.6LK51           ---MAFHEHHMQHEIAFQRFTEEQELTAENRDMQ--------------------------
C.cajan_39403         -------MAFHDHQIPFHRFADDQE---LSQNRD--------------------------
KNAT3                 ---MAFHHNHLSQDLSFNHFTDQHQPPPPQPPPPPPQQQQHFQEAPPPNWLNTALLRSSD
KNAT4                 ---MAFHN------NHFNHFTDQQQHQPP--PPPQQQQQQHFQESAPPNWLLR-------
MtKNOX4               ------------------------------------------------------------
Pisum_AKL59481.1      ------------------------------------------------------------
Aradu.69PE5           ------------------------------------------------------------
Phvul.002G153300      ------------------------------------------------------------
Vang07g04300          ------------------------------------------------------------
C.cajan_13158         ------------------------------------------------------------
Lj2g3v2003070         ------------------------------------------------------------
Glyma01g42410         ------------------------------------------------------------
Glyma11g02960         ------------------------------------------------------------
Glyma05g03650         ------------------------------------------------------------
Glyma17g14180         ------------------------------------------------------------
Vang11g06920          ------------------------------------------------------------
Vradi07g13210         ------------------------------------------------------------
Phvul.003G213500      ------------------------------------------------------------
C.cajan_02643         ------------------------------------------------------------
KNAT7                 ------------------------------------------------------------
KNAT5                 MSFNSSHLLPPQEDLPLRHFTDQSQQPPPQRHFSETPSLVTASFLN--------------
MtKNOX1               ------------------------------------------------------------
Pisum_AAC32262.1      ------------------------------------------------------------
Ca_00668              ------------------------------------------------------------
C.cajan_16779         ------------------------------------------------------------
Phvul.006G145800      ------------------------------------------------------------
Glyma15g11850         ------------------------------------------------------------
Lj6g3v1812030         ------------------------------------------------------------
C.cajan_04460         ------------------------------------------------------------
Phvul.003G081800      ------------------------------------------------------------
Glyma07g39350         ------------------------------------------------------------
Aradu.S7JJ            -----------------------------------------------------MMAETAV
Aradu.I940M           ------------------------------------------------------------
Lj4g3v0133580         ------------------------------------------------------------
STM                   ------------------------------------------------------------
C.cajan_09988         ------------------------------------------------------------
Phvul.008G212100      ------------------------------------------------------------
Lj2g3v2900220         ------------------------------------------------------------
Ca_10289              ------------------------------------------------------------
MtKNOX6               ------------------------------------------------------------
MtKNOX2               ------------------------------------------------------------
Ca_09202              ------------------------------------------------------------
Glyma0041s00360       ------------------------------------------------------------
Glyma14g10430         ------------------------------------------------------------
C.cajan_22366         ------------------------------------------------------------
Vang01g18130          ------------------------------------------------------------
Vradi06g14320         ------------------------------------------------------------
Phvul.001G032200      ------------------------------------------------------------
Lj0g3v0083039         ------------------------------------------------------------
C.cajan_09313         ------------------------------------------------------------
Glyma04g05210         ------------------------------------------------------------
Aradu.RQF3U           ------------------------------------------------------------
KNAT1                 ------------------------------------------------------------
MtKNOX7               ------------------------------------------------------------
Ca_18152              ------------------------------------------------------------
Lj2g3v1415210         ------------------------------------------------------------
C.cajan_12054         ------------------------------------------------------------
Phvul.002G064100      ------------------------------------------------------------
Glyma01g03450         ------------------------------------------------------------
Glyma02g04190         ------------------------------------------------------------
C.cajan_33491         ------------------------------------------------------------
Phvul.003G062500      ------------------------------------------------------------
Glyma08g39170         ------------------------------------------------------------
Glyma18g20293         ------------------------------------------------------------
Aradu.986KM           ------------------------------------------------------------
KNAT2                 ------------------------------------------------------------
KNAT6                 ------------------------------------------------------------
MtKNOX8               ------------------------------------------------------------
Pisum_ALG04697.1      ------------------------------------------------------------
Ca_03625              ------------------------------------------------------------
C.cajan_33548         ------------------------------------------------------------
C.cajan_33553         ------------------------------------------------------------
Glyma20g22986         ------------------------------------------------------------
Vang06g14860          ------------------------------------------------------------
Vradi08g11380         ------------------------------------------------------------
Phvul.007G201400      ------------------------------------------------------------
Lj0g3v0183889         ------------------------------------------------------------
Glyma03g39041         ------------------------------------------------------------
Glyma19g41610         ------------------------------------------------------------
C.cajan_10257         ------------------------------------------------------------
Vang0268s00020        ------------------------------------------------------------
Vradi03g07470         ------------------------------------------------------------
Phvul.001G224900      ------------------------------------------------------------
Aradu.577R9           ------------------------------------------------------------
                                                                                  

Glyma04g06810         ---------------------------------------------------------ASK
Glyma06g06886         ---------------------------------------------------------ASK
Phvul.009G090500      ---------------------------------------------------------TSK
Vang05g09220          ---------------------------------------------------------TSK
C.cajan_48022         ---------------------------------------------------------NSK
Aradu.26U2T           ------------------------------------------------------------
Lj1g3v1853300         ---------------------------------------------------------TTK
Aradu.D9Q5D           ---------------------------------------------------------NSK
Glyma14g13750         ---------------------------------------------------------SKP
Glyma17g32980         ---------------------------------------------------------SKP
MtKNOX3               -------------------------------------------------------KPDSD
Pisum_AKL59479.1      -------------------------------------------------------KPDSD
Ca_09068              -------------------------------------------------------KPGSD
MtKNOX5               ------------------------------------------------------------
Ca_01733              ------------------------------------------------------------
Pisum_AKL59482.1      ------------------------------------------------------------
MtKNOX9               ------------------------------------------------------------
Pisum_AKL59484.1      ------------------------------------------------------------
Ca_06754              ------------------------------------------------------------
MtKNOX10              -------------------------------------------------------MQRLL
Pisum_AKL59485.1      -------------------------------------------------------MQRLL
Ca_24500              -------------------------------------------------------MQRML
Lj6g3v1088990         ------------------------------------------------------MQQRMM
Aradu.W71G4           ------------------------------------------------------MQRMLT
Vang09g04960          ---------------------------------------------------------MQR
Vradi05g03240         ---------------------------------------------------------MQR
Glyma09g12820         ---------------------------------------------------------MQR
C.cajan_47004         ---------------------------------------------------------MQR
Glyma13g22530         ------------------------------------------------------------
Glyma17g11330         ------------------------------------------------------------
Vang11g12820          ------------------------------------------------------------
Vradi07g21010         ------------------------------------------------------------
Phvul.003G174900      ------------------------------------------------------------
Lj0g3v0268639         ------------------------------------------------------------
Aradu.6LK51           ---------------------------------------------------------QQR
C.cajan_39403         ------------------------------------------------------------
KNAT3                 NNNNFLNLHTATANTT-------------------------------------TASSSDS
KNAT4                 SDNNFLNLHTAASAAA-------------------------------------TSSDSPS
MtKNOX4               ------------------------------------------------------------
Pisum_AKL59481.1      ------------------------------------------------------------
Aradu.69PE5           ------------------------------------------------------------
Phvul.002G153300      ------------------------------------------------------------
Vang07g04300          ------------------------------------------------------------
C.cajan_13158         ------------------------------------------------------------
Lj2g3v2003070         ------------------------------------------------------------
Glyma01g42410         ------------------------------------------------------------
Glyma11g02960         ------------------------------------------------------------
Glyma05g03650         ------------------------------------------------------------
Glyma17g14180         ------------------------------------------------------------
Vang11g06920          --------CFHASIASPLPLPYIEWSSTQPHSFPLNNPSLSNSIILTPFSSLN-------
Vradi07g13210         ------------------------------------------------------------
Phvul.003G213500      ------------------------------------------------------------
C.cajan_02643         ------------------------------------------------------------
KNAT7                 ------------------------------------------------------------
KNAT5                 -------------------------------------------------------LPTTL
MtKNOX1               ------------------------------------------------------------
Pisum_AAC32262.1      ------------------------------------------------------------
Ca_00668              ------------------------------------------------------------
C.cajan_16779         ------------------------------------------------------------
Phvul.006G145800      ----------------------------------------------------------MC
Glyma15g11850         ------------------------------------------------------------
Lj6g3v1812030         ------------------------------------------------------------
C.cajan_04460         ------------------------------------------------------------
Phvul.003G081800      ------------------------------------------------------------
Glyma07g39350         ------------------------------------------------------------
Aradu.S7JJ            YQWQYREEKRGEEFSLGRIVSVEKADSFFYHKTRETPSQHHIHPAMEAEGGSSNGGPSSN
Aradu.I940M           ------------------------------------------------------------
Lj4g3v0133580         ------------------------------------------------------------
STM                   ------------------------------------------------------------
C.cajan_09988         ------------------------------------------------------------
Phvul.008G212100      ------------------------------------------------------------
Lj2g3v2900220         ------------------------------------------------------------
Ca_10289              ------------------------------------------------------------
MtKNOX6               ------------------------------------------------------------
MtKNOX2               ------------------------------------------------------------
Ca_09202              ------------------------------------------------------------
Glyma0041s00360       ------------------------------------------------------------
Glyma14g10430         -----------------------------------------------------MEEYTSN
C.cajan_22366         -----------------------------------------------------MEEYTNN
Vang01g18130          ------------------------------------------------------MEGYTN
Vradi06g14320         ------------------------------------------------------MEEYTN
Phvul.001G032200      ------------------------------------------------------MEEYTN
Lj0g3v0083039         ------------------------------------------------------------
C.cajan_09313         -----------------------------------------------------------M
Glyma04g05210         -----------------------------------------------------------M
Aradu.RQF3U           --------------------------------------------------------MEEY
KNAT1                 ------------------------------------------------------------
MtKNOX7               ------------------------------------------------------------
Ca_18152              ------------------------------------------------------------
Lj2g3v1415210         ------------------------------------------------------------
C.cajan_12054         ------------------------------------------------------------
Phvul.002G064100      ------------------------------------------------------------
Glyma01g03450         ------------------------------------------------------------
Glyma02g04190         ------------------------------------------------------------
C.cajan_33491         ------------------------------------------------------------
Phvul.003G062500      ------------------------------------------------------------
Glyma08g39170         ------------------------------------------------------------
Glyma18g20293         ------------------------------------------------------------
Aradu.986KM           ------------------------------------------------------------
KNAT2                 ------------------------------------------------------------
KNAT6                 ------------------------------------------------------------
MtKNOX8               -----------------------------------------MVYIILGIKIVINLQEFTP
Pisum_ALG04697.1      ------------------------------------------------------------
Ca_03625              ------------------------------------------------------------
C.cajan_33548         ------------------------------------------------------------
C.cajan_33553         ------------------------------------------------------------
Glyma20g22986         ------------------------------------------------------------
Vang06g14860          ------------------------------------------------------------
Vradi08g11380         ------------------------------------------------------------
Phvul.007G201400      ------------------------------------------------------------
Lj0g3v0183889         ------------------------------------------------------------
Glyma03g39041         ------------------------------------------------------------
Glyma19g41610         ------------------------------------------------------------
C.cajan_10257         ------------------------------------------------------------
Vang0268s00020        ------------------------------------------------------------
Vradi03g07470         ------------------------------------------------------------
Phvul.001G224900      ------------------------------------------------------------
Aradu.577R9           ------------------------------------------------------------
                                                                                  

Glyma04g06810         P-ASDPHQPAPNWLNNALLRTHYTDNNNNNNVNAANN----------------NTNNGTN
Glyma06g06886         P-ASDPHQPAPNWLNNALLRTDYTHTTTTTTTNTAAN----------------NSNNSTN
Phvul.009G090500      P-PSDPHQPAPNWLNNALLRAHYTDNTTTNNNNDNNNNSDTNVNA--------ANNGATN
Vang05g09220          P-PSDPHQPAPNWLNNALLRTHYTNSTTTNNNNDNSN-SDTNVNA--------ANNSGTN
C.cajan_48022         P-PSDPHHPAPNWLNNALLRTHYTHNNNNNSDTNVDA-----------------SNNATN
Aradu.26U2T           ------------------------------------------------------------
Lj1g3v1853300         PNSSDPHQTAPNWLNNALLRPHYTTTTTTTTN------------------------ANTN
Aradu.D9Q5D           PNSDPLQTTAPSWLNNALLRTNFTDTTNTTATSNANN-----------------TNANSN
Glyma14g13750         PSD---LQTAPNWLNDALLRTHYTETTTNDATTNTATVAAAAAN---------SNVNGSN
Glyma17g32980         PSDPHPLQTAPNWLNDALLRTHYTDTTN-----TATVATNSNVN---------VKVNGSN
MtKNOX3               PNN--QLQTTPNWLNNAILRTHYTDNNNNNNNNDDVTNNVNNDS------DGNGASNFLN
Pisum_AKL59479.1      PN---QLQTTPNWLNNAILRTHYTDNNNNNNNNDVNNDNTTND-------NGNGPSNFLN
Ca_09068              PNQHHTLQTTPNWLNNALLRTHYTDNNNNHNNNDDVTNDVNNNDTNVNAVNGNAASNFLN
MtKNOX5               ------FQTAPNWLNNALLRNLDTNVNATATNNNN-------------------------
Ca_01733              ------FQTAPNWLNNALLRNLDSSNTNVNSTNFLNL-----------------------
Pisum_AKL59482.1      ------FQTAPNWLNNALLPNNSSNTNTNTSTNFLNL-----------------------
MtKNOX9               ------EERASWLNNNNNNARQQNFMQMEPER----------------------------
Pisum_AKL59484.1      ------EDRVPWMSN-SVNARQQNFMHLEPER----------------------------
Ca_06754              ------XXXXXXXXX---------------------------------------------
MtKNOX10              PFTGAGAGSAPNWLNNAVNLRQQNFLHLQP------------------------------
Pisum_AKL59485.1      PFTGAGAGSAPNWLNNAVNLRQQNFLHLQP------------------------------
Ca_24500              PFS--GTGSAPTWLNNAATLRQQNFLHLQP------------------------------
Lj6g3v1088990         PLSAPGGGAAPTWLNNAAALRQQNFLHLQP------------------------------
Aradu.W71G4           LSGAGDGGPAPTWLN---NVRQQNFLHLQPNASSARNDDVRDMMAA--------------
Vang09g04960          LLPLSAGAPTWLNGNNAATLRQQNFLHLQPE-----------------------------
Vradi05g03240         LLPLSAGAPTWLNGSNAATLRQQNFLHLQPE-----------------------------
Glyma09g12820         LLPLSGGAPTWLNNSNAATLRQQNFLHLQPES----------------------------
C.cajan_47004         LLPLSGGAPTWLNG---GSVRQQNFLHLQPE-----------------------------
Glyma13g22530         --MQQRLPPPTWLNNVNVNARQQNFLDSEKS-----------------------------
Glyma17g11330         --MQQRLPPPTWLN--NVNARQQNFLDTEKS-----------------------------
Vang11g12820          --MQQRLPPTWLNSVNAAQQRQQNFLDGAAE-----------------------------
Vradi07g21010         --MQQRLPPTWLNSVNAAQQRQQNFLDAAAE-----------------------------
Phvul.003G174900      --MQQRLPATWLNNVNAAQQRQQNFLDSAAE-----------------------------
Lj0g3v0268639         --MPPPQP-----TWLNAQQRQQNFMHLQPE-----------------------------
Aradu.6LK51           AAGVVAPPTWLNNPSSHHHRQQQNFLHQLQPP----------------------------
C.cajan_39403         --------------SLPPTWRQQNFLDQDLR-----------------------------
KNAT3                 PSSAAAAAAANQWLSRSSSFLQRN---NNNNASIVGDGIDDVTGGA--------------
KNAT4                 ------SAAANQWLSRSSSFLQRGNTANNNNNETSGDVIEDVPGGE--------------
MtKNOX4               ------------------------------------------------------------
Pisum_AKL59481.1      ------------------------------------------------------------
Aradu.69PE5           ------------------------------------------------------------
Phvul.002G153300      ------------------------------------------------------------
Vang07g04300          ------------------------------------------------------------
C.cajan_13158         ------------------------------------------------------------
Lj2g3v2003070         ------------------------------------------------------------
Glyma01g42410         ------------------------------------------------------------
Glyma11g02960         ------------------------------------------------------------
Glyma05g03650         ------------------------------------------------------------
Glyma17g14180         ------------------------------------------------------------
Vang11g06920          ------------------------------------------------------------
Vradi07g13210         ------------------------------------------------------------
Phvul.003G213500      ------------------------------------------------------------
C.cajan_02643         ------------------------------------------------------------
KNAT7                 ------------------------------------------------------------
KNAT5                 TTADSDLAPPHRNGDNSVADTNPRWLSFHSEMQNTG------------------------
MtKNOX1               ---MEGSSNGSCSYVMGAFGENSGGLCPPMMMMPLVTSSHHNAHHPINSNNNNTNAN---
Pisum_AAC32262.1      ---MEGSSNGSSSYVMAAFGENSGGLCPPMMMMPLVTSSHHHPIN-----SNNNNAN---
Ca_00668              ---MEGSSNGTSSYVMAFG-ENSGGLCPMMMMPLVTSTSHHATTTHHPLNNNNNNINTTN
C.cajan_16779         ----MEGSSSNGPSYLLAFGENSGGLCP--MTMMPLVTSHHAAHHPINPNPSNNTNNNAN
Phvul.006G145800      KKAMEGSSNSNGTSYLLAFGENSGGLCP--MTMMPLVTSHHAGHHPINPNPSNNTNNNAN
Glyma15g11850         ---MEGSSCSNDTSYLLAFGENSGGLCP--MTMMPLVTSHHATNP---SNPSNNTNNNEN
Lj6g3v1812030         MEGNNSNCNGPSSSYLMAFGENSGGLCPMSMMMMPLVTSHHQINPPNPHHHHNNNNNNAN
C.cajan_04460         -----MEGGSNEASSVMGFGENTRSSGVCPMMMMPLVTSHHAGHHPLNPNLNNPNPNPNE
Phvul.003G081800      -----MEGGSNEASSVMGFGENTSSSGVCPMMMMPLVTSHHGGHHPLNPNLNNPNRNPNV
Glyma07g39350         --MGEEAMEGVISSKGMGFGENTSSSGVCPMMMMPLVTSHHVGHHPLNHPILN---NPNP
Aradu.S7JJ            CFMAFGENNNNSSSNNNNNSVSGSGLSPMMMMPLLTTNSHHPTNNLIPHQNHTSTSNNIA
Aradu.I940M           -------------------------------MMPLLTTTHNQVINPLPNLNYSNPNNADT
Lj4g3v0133580         --------MEGSSSVMMGFGENNNNSGIYPMTMMPAFMNSSTLNNPNQDTTNSFFFPMPC
STM                   ---MESGSNSTSCPMAFAGDNSDGPMCPMMMMMPPIMTSHQHHGHDHQHQQQEHDGYAYQ
C.cajan_09988         ------------------------------------------------------------
Phvul.008G212100      --------------MDMMNMETNRKFLSLPLSNNSGAQMRSDRRVPVATNSIAQDHHYTH
Lj2g3v2900220         --------------MDMMNMETNRKFLSLPLSNNSNNNSGPQMRRVPVVMSNAQDHNYSS
Ca_10289              -----------------------MDHHHHPMNIMNINMDTTNRKFHSFPLTTNNSSLQQH
MtKNOX6               --------------------------MDHQNQMMNMETNRKFFSFPLSNNSSGVQNHHNY
MtKNOX2               MEEYTNNPNPNPNSRPNFLYSIASGNNQHQHQHN-------------HQHNQIPMNNFHG
Ca_09202              ------------------------------------------------------------
Glyma0041s00360       ------------------------------------------------------------
Glyma14g10430         NHLSENTGPSPSTPRPNFLYSSASGGNHNHQHQH------HSHHHHHHHQFPINTFHLQS
C.cajan_22366         NNHLSENTGPRPSPRPNFLYSSSSGGNQNQNQSH------HHHHHHHHQQFPINTFHLQS
Vang01g18130          NNHLSENTAPSPSPRPNFLYSPPTGGSHSHSHSHHQHQHQHHSHHHQHHQFPINTFHLQS
Vradi06g14320         NNHLSENTAPSPSPRPNFLYSPPSGG--------------NHSHSHNHHQFPINTFHLQS
Phvul.001G032200      NNHLSENTGPSPSPRPNFLYSSPSGGNHNHHQHQHQHQHQHHSHHHQHHQFPINTFHLQS
Lj0g3v0083039         ------------------------------------------------------------
C.cajan_09313         EEFTNNHLSENTSPRANLLYSLACGSSVGN----------------RHQQLPFNTFHLQS
Glyma04g05210         EEYTNNHLSQNTSPRANLLYSLAGGSSVGNR---------------HHQLIPFNTFHLQT
Aradu.RQF3U           TNNSNNNQSPSSSSRASFLYSSFGVGAATSSSIP-------------HHLPINTFHLLHH
KNAT1                 -MEEYQHDNSTTPQRVSFLYSPISSSNKNDNTSDTNNN--NNNNNSSNYGPGYNNTNNNN
MtKNOX7               -----MEEMYGVPT--TVEYGDKSLMTPENLIFPADYNSFLMSTTSSTNRIPMFGSDDIF
Ca_18152              -----MEEMYGVPS--TVEYADKSLMTPENLIFAADYHSFLMSTSSAN-RIPMFGSDDIF
Lj2g3v1415210         -----MDEMYGVPS--TAEYADKALMPPENLIFPADYHSFLMSSSTAD-RIPMFGSDDFF
C.cajan_12054         -----MDEMYGVPS--TAEYADKALMTPENLIFPADYH-GYLAAARIP----MFGSDELF
Phvul.002G064100      -----MDEMYGVP-----EYADKPLMTPENLIFPPDYP-AFLTAARIP----IFGSDDLF
Glyma01g03450         -----MDGMYGVP----PEYADKALMTPENLIFPPDYHHAFLSAGRIP----LFGSDELF
Glyma02g04190         -----MDGMYGVP----AEYADKALMTPENLIFPPDYHHDFLAAGRIP----LFGSDEFF
C.cajan_33491         ----MEDEMYGVAT--TAEYSEKALMTPENIFPAEYHSFLMSSGGRIP----MFGSDEFL
Phvul.003G062500      ----MEDQMYGMPP--TAEYSEKALMAPENIFPAEYHGFLMSSAGRIP----MFGSDELL
Glyma08g39170         ----MEDEMYGVSS--TTEYSDGALMTPENIFPAEYHSFLMSSAARIP----MFGSDELL
Glyma18g20293         ----MEDEIYGVSS--TAEYTDRALMTPENIFPAEYHSFLMSSAARTP----MFGSDEFL
Aradu.986KM           ----MEDEMYGVPPSSTTVYSDRAPLTPDNLIFPVEYHSFLMSTGARIP---MFGSDELL
KNAT2                 -----MDRMCGFRSTEDYSEKATLMMP-------SDYQSLICSTTGDN--QRLFGSDELA
KNAT6                 -----MDGMYNFHSAGDYSDKSVLMMSPESLMFPSDYQALLCSSAGENRVSDVFGSDELL
MtKNOX8               GALDKFSWKRKANKVWSFPVGHIDGNINVYSYTAAGLHLGGLVCAAANNNNNYLHMEHNQ
Pisum_ALG04697.1      -------------------------------------------------------MEHHQ
Ca_03625              -------------------------------------------------------MEVEP
C.cajan_33548         -----MEDFYKLNPLLSCP-EDVVREVNVNASATDAS------ELNIGLVANNFLHLQEP
C.cajan_33553         -----MEDFYKLNPLLSCP-EDVVREVNVTAAS----------ELNLGLVANNFLHLQHP
Glyma20g22986         -----MEDIYKMNPLLSCPGGDVVREVNVNVNSAIAASA---SELNLGLVANNFFQLEEP
Vang06g14860          LGYISMENFYKLNSLLSCT-EDVVRGVNVNVSAAAAS------ELNLGLVANNFLQLEEP
Vradi08g11380         -----MENFYKLNSLLSCA-EDVVRGVNVSVSAAAAS------ELNLGLVANNFLQLEEP
Phvul.007G201400      -----MENFYKLNSLLSCS-EDVVREVNVNVSGTAAS------ELNLGLVANNFLQLEEP
Lj0g3v0183889         -----MEDIYRMNPFLSSPQDHVVATAGS-------------SQLHLGLVASNYLQMEEP
Glyma03g39041         -----MEAVYRLKPLLPCLEEEVVRVG-NATTSEMRVGSTANCCYLQLEAPQ---QNNVT
Glyma19g41610         -----MEAVYRLKPLL-----DVVRVG-NATTSEMRLESTAN-CYLQLEAPQPQENNNVT
C.cajan_10257         ------------------------------------------------------------
Vang0268s00020        -----MEAVYRLKPLLPCVEDVLRVGNAAVTTTSDMRLGTTANCYLQLEAPEP------N
Vradi03g07470         -----MEAVYRLKPLLPCVEDVLRVGNAAVTTTSDMRLGTTPNCYLQLEAPEP------N
Phvul.001G224900      -----MEPLYRFKPLLP------------------SRLRTTPNSYLQLEAPQP------D
Aradu.577R9           -----------MEDFYIKLSNNNNNNFEACSSEEDVVVTASKLHLTEATTSVGVGSNYLL
                                                                                  

Glyma04g06810         FLNLHTSTSDSGQWLARPILNRNHSEVIDDVTGAGDSNM--------AAAESGDLKGDAA
Glyma06g06886         FLNLHTSASDSGQWQARPILNRNHSEVIDDVAGAG--------------AESGDLKGETA
Phvul.009G090500      FLNLHTAATDSGQWLARPILHRNQSEVIDDVAAAGDSAM--------AGAGSGDLKSEAA
Vang05g09220          FLNLHTAAADSGQWLARPILHRNQSEIIDDVTAAGDSAM--------TGAGSGDLKSEAA
C.cajan_48022         FLNLHSADS-------AQWLHRNQSEVIDDVSGAVELKG---------------------
Aradu.26U2T           ------------------------------------------------------------
Lj1g3v1853300         FLNLQTANSDSSAAQSSSQWLAR--PVLHGKVIDGGADM--------SHDSTGGEKTEPV
Aradu.D9Q5D           FLNLH-TASDSAASQPSPWLDATGVNFEPVDLKTGIANA--------KGDVTAAVVGDGG
Glyma14g13750         FLNLNPGASDAQWPA---LHRHPGEVIDAG-----------------AGDSMVEHADLKG
Glyma17g32980         FLKLNPGASDAQWLARPALHRHPGEVIDDG-----------------AGESMVEHADLK-
MtKNOX3               LQQTSDTVQTTGQWLARSILHRQHGEVIDNVTMASEVEHELANMKNDGDSDGLGGKSEVA
Pisum_AKL59479.1      LQTASDSVPNSGQWLARSILHRHHGEVIDDVTDVHDLDDLKGDG---------GVSKGDA
Ca_09068              LQTSSDSN----QWLARSILHRHHGEVIDDVGVIAGAGGERGVNELGELKGEGVGGKEET
MtKNOX5               ------GSQSSGQWLSRPILHRNHSEVIDDVTGAGMKAEE--------------------
Ca_01733              ---DTAASQSSNHWLSHPILHRNNSEVIDDIAG--VKVAE--------------------
Pisum_AKL59482.1      ---HSSAASASQ--------SSSQWPRTEDSTIAGMKALD--------------------
MtKNOX9               ------------------------------------------------------REKSMD
Pisum_AKL59484.1      ------------------------------------------------------REKSMD
Ca_06754              ------------------------------------------------------------
MtKNOX10              -----------------------------------------DTSQNEDVR-----GITRD
Pisum_AKL59485.1      -----------------------------------------DTSQNDDGRGIHMMEKSRD
Ca_24500              -----------------------------------------DTSQNDDVRGINMMEKIRD
Lj6g3v1088990         -----------------------------------------DSAAQNDDVVRGLMEKRPR
Aradu.W71G4           -----------------------------------------EATSAEKSMDHRKNYLQQQ
Vang09g04960          ----------------------------------------------SATAQPNDDVRGGI
Vradi05g03240         ----------------------------------------------SATAQPNDDVRGGI
Glyma09g12820         ----------------------------------------------AATAAQQNDDVRAM
C.cajan_47004         ----------------------------------------------SVGAQQNDDVRGGM
Glyma13g22530         ---------------------------------------------------------VDR
Glyma17g11330         ---------------------------------------------------------VDR
Vang11g12820          ---------------------------------------------------------KSV
Vradi07g21010         ---------------------------------------------------------KSV
Phvul.003G174900      ---------------------------------------------------------KSA
Lj0g3v0268639         ---------------------------------------------------------TST
Aradu.6LK51           -----------------------------------------------PPPPPETATTTEK
C.cajan_39403         ------------------------------------------------------------
KNAT3                 -----------------------------------------DTMIQGEMKTGGGENKNDG
KNAT4                 -----------------------------------------ESMIG--------------
MtKNOX4               -----------------------------------------------MQEPSLGMMQGSG
Pisum_AKL59481.1      -----------------------------------------------MQEPSLGMMQGGG
Aradu.69PE5           ----------------------------------------------MMQEPSLGMMGGGG
Phvul.002G153300      -----------------------------------------------MQEPSLGIMGG--
Vang07g04300          -----------------------------------------------MQEPRLGMMGG--
C.cajan_13158         ------------------------------------------------------------
Lj2g3v2003070         -----------------------------------------------MQEPNLGMMGGGF
Glyma01g42410         -----------------------------------------------MQEPSLGLMGEVS
Glyma11g02960         -----------------------------------------------MQEAGLGMMGEVS
Glyma05g03650         -------------------------------------------------MQEAGLGMGMV
Glyma17g14180         -----------------------------------------------MQEAGLGMGMGMM
Vang11g06920          -----------------------------------------HSPPRALQMQEAGLAMNML
Vradi07g13210         -------------------------------------------------MQEAGLAMNML
Phvul.003G213500      -------------------------------------------------MQEAGLGMNML
C.cajan_02643         -------------------------------------------------------MQEAA
KNAT7                 ------------------------------------------------MQEAALGMMGAT
KNAT5                 ----------------------------------------------EVRSEVIDGVNADG
MtKNOX1               ----NTTGLFLPIPNSTNN--NNNHYTNCN-NNTSSIMLQNNHQNTPGLGYYFMDN----
Pisum_AAC32262.1      ----NTSCLFLPIPNSTNN--NNHYTNNNNSNNTMLQNNHHTTQNTPGLGYYFMDN----
Ca_00668              TTNANTNSLFLPISSTNNNNLFTNCNNTTVGNNTTSSIMFHNNNNTPGLGYYFMDNN---
C.cajan_16779         TN-----CLFIPNCT-----NSETHPSIMLDNNHNNTTDDN----NTGLGYYFMESGHHH
Phvul.006G145800      TN-----CLFIPNCS-----NSGTP-SIMLDNNHNNNDDNN----NTGVGYYFRESGHHN
Glyma15g11850         TN-----CLFIPNCS-----NSSGTPSIMLHNNNNTDDDNNKTSTNTGLGYYFMESDHHH
Lj6g3v1812030         TNN----CLFLPIPSSTNC-NSSASPSIMLDNNTTPTNN-------PGLGYYFMESDHHH
C.cajan_04460         YTN--TNSLFLPMPCTNNN------HRTNRNTTGNSSIFQDNNHNTNAALGYFMEIHHHN
Phvul.003G081800      NTN--TNTLFLPMPTTTNN------HHPNR-----NSIHDNNHNTNTSELGYFMEIHSRN
Glyma07g39350         NEH--TNTLFLPMPCTNNN------HHPNR----------NNHNSNATELGYFMEIPNNN
Aradu.S7JJ            NIF---------------------LPNTNTSFMLENNTTTTTTTTTTGLGYYFMDNN---
Aradu.I940M           NSS---------------------FPLPMLTTHQEPIRNNMLHTNNTGICYFMDIHNNH-
Lj4g3v0133580         TSN----------------------------HDPNPNNLNTNTNNNTGLGQYFMEDQIN-
STM                   SHHQQSSSLFLQSLAPPQG-------------TKNKVASSSSPSSCAPAYSLMEIHHNEI
C.cajan_09988         ------------------------------------------------------------
Phvul.008G212100      HNP---------------------------------------------------------
Lj2g3v2900220         QQQ---------------------------------------------------------
Ca_10289              HHN---------------------------------------------------------
MtKNOX6               TQH---------------------------------------------------------
MtKNOX2               SDNCFQSDQVQHQQHSAVKTEANSTSQLHTPIFHYPALMRTNIIPHTN-----IMHNHHH
Ca_09202              --------------------------------------------------------MHNH
Glyma0041s00360       -------------------------------------MRG----NLHN----TMHHHHPQ
Glyma14g10430         GGSDHCFQ-SDQVSPHPSVKSEASTSQLHAPIFHYPLMRG----NLHN----TMHHPQ--
C.cajan_22366         GGSDHCFHESDQVAPHPSVKTEATTSKLHAPIFHYPLMRA----NLHN----NTMHHHHH
Vang01g18130          GGSDHCFQ-SDQVAPHPSVKTEASTSQLHAPIFHYPLMRG----TLHS--NTTTTMHHHP
Vradi06g14320         GGSDHCFQ-SDQVAPHPSVKTEASTSQLHAPIFHYPLMRG----TLHN--NTTTTMHHHP
Phvul.001G032200      GGADHCFQ-SDQVAPHPSVKTEASSSQLHAPIFHYPLMRG----NLHNNTTTTTTMHHHP
Lj0g3v0083039         -----------------MKTEATTSQLLHTPIFHYPLMRGNLMH---------------H
C.cajan_09313         GGSGHCFQPD-------QVKTEST-------NFHYPLMSP--------------------
Glyma04g05210         GRSDHCFQPDQAPHPSVKTESNNS-------HLHYPLMRSN---------------LHHM
Aradu.RQF3U           HQSEAAAGSDHCFQSHQVPSVKTEPRNSSQQIFNYPLMRPN---------------DLHH
KNAT1                 HHHQHMLFPHMSSLLPQTTENCFRSDHDQPNNNNNPSVKSEASSSRINHYSMLMRAIHNT
MtKNOX7               TAAEPSSAG---------------------------------------------------
Ca_18152              SAE-PSSAA---------------------------------------------------
Lj2g3v1415210         SSAEPSSAG---------------------------------------------------
C.cajan_12054         SAEPSAG-----------------------------------------------------
Phvul.002G064100      SGEPSAASASP-------------------------------------------------
Glyma01g03450         SSADGIH-----------------------------------------------------
Glyma02g04190         SSSAGIH-----------------------------------------------------
C.cajan_33491         SAAVAEPYPS--------------------------------------------------
Phvul.003G062500      SAAVAITAGLRTEPYPS-------------------------------------------
Glyma08g39170         S---AVTAGNETEPYPG-------------------------------------------
Glyma18g20293         SAAIAVTAGNETEPYPN-------------------------------------------
Aradu.986KM           SAAASGVTAITEAEPSSNI--------------------------------------VVP
KNAT2                 TALS------------------------------------------------------SE
KNAT6                 SVAVSALSSEA-----------------------------------------------AS
MtKNOX8               SDLIR-------------------------------------------------------
Pisum_ALG04697.1      PDLIG-------------------------------------------------------
Ca_03625              VDLS--------------------------------------------------------
C.cajan_33548         Q-----------------------------------------------------------
C.cajan_33553         Q-----------------------------------------------------------
Glyma20g22986         ES----------------------------------------------------------
Vang06g14860          ES----------------------------------------------------------
Vradi08g11380         ET----------------------------------------------------------
Phvul.007G201400      ES----------------------------------------------------------
Lj0g3v0183889         EPGLT-------------------------------------------------------
Glyma03g39041         ESSS--------------------------------------------------------
Glyma19g41610         DSSS--------------------------------------------------------
C.cajan_10257         ------------------------------------------------------------
Vang0268s00020        VTEL--------------------------------------------------------
Vradi03g07470         VTES--------------------------------------------------------
Phvul.001G224900      VTDS--------------------------------------------------------
Aradu.577R9           QLAAP-------------------------------------------------------
                                                                                  

Glyma04g06810         AVEGGSDGLMNWQNARLKAEILAHPLYEQLLSAHVACLRIATPVDQLPRIDAQLTQSQNV
Glyma06g06886         PVDG----LLNWQNARLKAEILTHPLYEQLLSAHVACLRIATPVDQLPRIDAQLAQSQNV
Phvul.009G090500      AVEGGGDGLMNWQNARFKAEILSHPLYEQLLSAHVACLRIATPVDQLPRIDAQLAQSQNV
Vang05g09220          AVEGGGDGLMNWQNARFKAEILSHPLYEQLLSAHVACLRIATPVDQLPRIDAQLAQSQNV
C.cajan_48022         -------EAVEWQNARHKAEILAHPLYEQLLSAHVACLRIATPVDQLPRIDAQLAQSQNV
Aradu.26U2T           ------------QNARYKAEILSHPLYEQLLSAHVACLRIATPVDQLPRIDAQLAQSQNV
Lj1g3v1853300         TEGGADGGLMSWQNAKCKAEILSHPLYEQLLSAHVACLRIATPVDQLPRIDAQLAQSQNV
Aradu.D9Q5D           GGDGGGGGMVNWQVGRWKAEILAHPLYEQLLSAHVACLRIATPVDQLPRIDAQLAQSQNV
Glyma14g13750         GGGDGGGDAVNWQIGRWKAEILQHPLYEQLLSAHVSCLRIATPVDQLPRIDAQLAQSQNV
Glyma17g32980         ---DGGGDAVSWQIGRCKTEILQHPLYEQLLSAHVACLRIATPVDQLPRIDAQLAQSQNV
MtKNOX3               VVGDGG--LVNWQMGRWKAEIMAHPLYEQLLSAHVACLRIATPVDQLPRIDAQLAQSQNV
Pisum_AKL59479.1      VVVGDG--MVNWQTGRWKAEIMSHPLYEQLLSAHVACLRIATPVDQLPRIDAQLAQSQNV
Ca_09068              VVGDGGGGMVNWQTGRWKAEIMAHPLYEQLLSAHVACLRIATPVDQLPRIDAQLAQSQNV
MtKNOX5               SGEATAEGVMNWQKAKHKGEIMAHPLYEQLLSAHVSCLRIATPVDQLPRIDAQLAESQNV
Ca_01733              TGEAAAEGVMKWQNAKYKGEIMAHPLYEQLLSAHVACLRIATPVDQLPKIDDELAQSQNV
Pisum_AKL59482.1      SSHAAAEGLMNWQKAKYKGEIMAHPLYEQLLSAHVACLRIATPVDQLPRIDAQLAESQNV
MtKNOX9               RNHRNDNNCETEELREYKAEILGHPLYDQLLSAHVSCLRIATPVDQLPRIDAQLQQAQRV
Pisum_AKL59484.1      R-NRSESNCEREELSEYKAEILGHPLYDQLLSAHVSCLRIATPVDQLPRIDAQLQQSQRV
Ca_06754              --XRSEKNCETEELREYKTEILGHPLYDQLLSAHVSCLRIATPVDQLPRIDAQLQHSQRV
MtKNOX10              RNRAESNTESSEELSQYKADILGHPLYDQLLSAHVSCLRIATPVDQLPRIDAQLQQSQRV
Pisum_AKL59485.1      RNRTESSNIESEELSQYKADILGHPLYDQLLSAHVSCLRIATPVDQLPRIDAQLQQTQRV
Ca_24500              RNRTESNNTESEELSQYKADILGHPLYDQLLSAHVSCLRIATPVDQLPRIDAQLQQSQRV
Lj6g3v1088990         -------------------------LYVQLLSAHVSCLRIATPVDQLPRIDAQLQQAQRV
Aradu.W71G4           RTMTESNNCDSEDAAEYKADILGHPLYEQLLSAHVSCLRIATPVDQLPRIDAQLQQSQRV
Vang09g04960          DRNRTESNSEPDDLAEYKADILGHPLYDQLLSAHVSCLRIATPVDQLPRIDAQLQQSQRV
Vradi05g03240         DRNRTESNSEPDDLAEYKADILGHPLYDQLLSAHVSCLRIATPVDQLPRIDAQLQQSQRV
Glyma09g12820         DRNRTESNSEADDLAEYKADILGHPLYDQLLSAHVSCLRIATPVDQLPRIDAQLQQSQRV
C.cajan_47004         DRNRTESNSEADDLAEYKADILRHPLYDQLLSAHVSCLRIATPVDQLPRIDAQLQQSQRV
Glyma13g22530         N--RSESNCESEDLREYKADILGHPLYDQLLSAHVSCLRIATPVDQLPRIDAQLQQSQRV
Glyma17g11330         NN-RSESNCESEDLREYKADILGHPLYDQLLSAHVSCLRIATPVDQLPRIDAQLQQSQRV
Vang11g12820          DRNRGESNCESEDLREYKADILGHPLYDQLLSAHVSCLRIATPVDQLPRIDAQLQQSQRV
Vradi07g21010         DRNRGESNCESEDLREYKADILGHPLYDQLLSAHVSCLRIATPVDQLPRIDAQLQQSQ--
Phvul.003G174900      DRNRGESNCESEDLREYKADILGHPLYDQLLSAHVSCLRIATPVDQLPRIDAQLQQSQRV
Lj0g3v0268639         AEKSGGG---GEDLREYKADILGHQLYEQLLSAHVSCLRIATPVDQLPRIDAQLQQSQRV
Aradu.6LK51           SMDRNTSFESSDELREYKADILGHPLYDQLLSAHVSCLRIATPVDQLPRIDAQLQQSQRV
C.cajan_39403         ---------------DYKADILGHPLYDQLLSAHVSCLRIATPVDQLPRIDAQLQQSHRV
KNAT3                 GGATAADGVVSWQNARHKAEILSHPLYEQLLSAHVACLRIATPVDQLPRIDAQLAQSQHV
KNAT4                 ----EKKEAERWQNARHKAEILSHPLYEQLLSAHVACLRIATPVDQLPRIDAQLAQSQNV
MtKNOX4               GGYGGDGG---GENRQLKAEIATHPLYEQLLSAHVACLRVATPIDQLPLIDAQLSQSHHL
Pisum_AKL59481.1      GGYGGDGGSG-GENRQLKAEIATHPLYEQLLSAHVACLRVATPIDQLPLIDAQLSQSHHL
Aradu.69PE5           EMSSATGSGGEQQQRQLKAEIATHPLYEQVLAAHVACLRVATPIDQLPLIDAQLSQSHHV
Phvul.002G153300      ----LGGEVSADHHRQLKAEIATHPLYEQLLAAHVACLRVATPIDQLPLIDAQLSHSHHL
Vang07g04300          ----LSGEVSGDHHRQLKAEIATHPLYEQLLAAHVACLRVATPIDQLPLIDAQLSHSHHL
C.cajan_13158         --------MAADHHRQLKAEIATHPLYDQLLAAHVACLRVATPIDQLPLIDAQLSHSHHL
Lj2g3v2003070         T--GDVSASGDHHHRQLKAEIATHPLYEQLLAAHVACLRVATPIDQLPLIDAQLSQSHHL
Glyma01g42410         ----------GDHHRQLKAEITTHPLYEQLLAAHVACLRVATPIDQLPLIDAQLSQSHHL
Glyma11g02960         ----------GDQHRQLKAEIATHPLYEQLLAAHVACLRVATPIDQLPLIDAQLSQSHHL
Glyma05g03650         SGEVSAAGDHHHHHRQVKAEIATHPLYEQLLSAHVSCLRVATPIDQLPLIDGQLSQSHHL
Glyma17g14180         SGEVSAAG---DHHRQVKAEIANHPLYEQLLSAHVSCLRVATPIDQLPLIDGQLSQSHHL
Vang11g06920          SAEVSAAAAD-HHHRQLKADIATHPLYEQLLAAHVSCLRVATPIDQLPLIDAQLSHFNNL
Vradi07g13210         SAEVSAAAAD-HHHRQLKADIATHPLYEQLLAAHVSCLRVATPIDQLPLIDAQLSHFNNL
Phvul.003G213500      SAEVSAAAAD-HHHRQVKAEIATHPLCEQLLAAHVSCLRVATPIDQLPLIDAQLSHFNNL
C.cajan_02643         ALGMMGGELSDHHHRQVKAEIATHPLYDQLLAAHVSCLRVATPIDQLPLIDAQLSQSHHL
KNAT7                 VGGDGDTAVVAEQNRQLKGEIATHPMYEQLLAAHVACLRVATPIDQLPIIEAQLSQSHHL
KNAT5                 ETILGVVGGEDWRSASYKAAILRHPMYEQLLAAHVACLRVATPVDQIPRIDAQLSQLHTV
MtKNOX1               --INNHGSSSSSSS-SVKSKIMAHPHYHRLLEAYINCQKVGAPSEVVARLEEACATAVRM
Pisum_AAC32262.1      --HNNNGASSSSSSSAVKAKIMAHPHYHRLLEAYINCQKVGAPSEVVTRLEEACASAVRM
Ca_00668              --NNNNNGSSSSSSSSVKAKIMAHPHYHRLLEAYINCQKVGAPGEVVVRLEEACASAVTM
C.cajan_16779         HHRNNNGSSSSSSS-GVKAKIMAHPHYHRLLAAYVNCQKVGAPPEVVARLEEACASAVSM
Phvul.006G145800      HRNNNNGSSSSSSSSAVKAKIMAHPHYHRLLAAYVNCQKVGAPPEVVARLEESCASAVTM
Glyma15g11850         RNNNNNGSSSSSSSSAVKAKIMAHPHYHRLLAAYVNCQKVGAPPEVVARLEEACASAATM
Lj6g3v1812030         HNNNNG--SSSSSSPAVKAKIMAHPLYQRLLAAYVNCQKVGAPPEVVARLEEACGSAVGM
C.cajan_04460         NNNDG---SSSSSSSAVKAKIMAHPHYHRLLAAYINCQKVGAPPEVVARLEEACASAAVT
Phvul.003G081800      TNNNNDGSSSSSSSSAVKAKIMAHPHYHRLLAAYVNCQKVGAPPEVVARLEEACASAAVT
Glyma07g39350         NDGSS-----SSPSSAVKAKIMAHPHYHRLLAAYVNCQKVGAPPEVVGRLEEACASAAVI
Aradu.S7JJ            ----NGSSSSSSPSSAVKAKIMAHPHYHRLLAAYVNCQKVGAPPEVVARLEAACASAMSM
Aradu.I940M           ----HGSSSSSSSSSALKAKIMSHPHYHRLLAAYVNCQKVGAPPEVVARLEEACESAAAM
Lj4g3v0133580         -HNINKDGSSSTSAAAVKAKIMAHPHYQRLLAAYVNCQKIGAPPEVVARLEEACASAAAM
STM                   VAGGINPCSSSSSSASVKAKIMAHPHYHRLLAAYVNCQKVGAPPEVVARLEEACSSAAAA
C.cajan_09988         ---------------------MAHPLFPRLLSSYLNCLKVGAPPEVVASLEESCAKCESL
Phvul.008G212100      --------TDT---CSVRDKIMAHPLFPRLLSSYLNCLKVGAPPDVVASLEESCAKCESI
Lj2g3v2900220         --------QDHNTSSSVRDKIMAHPLFPRLLSSYLNCLKVGAPPEVVASLEESCAKCESL
Ca_10289              --------YNNTANVVVRDKIMAHPLFPRLLSSYLNCLKVGAPPEVVASLEESCAKCETL
MtKNOX6               --------QNNTNNNTCRDKIMAHPLFPRLLSSYLNCLKVGAPPEVVASLEESCAKCEIL
MtKNOX2               QGGGGSPSSSNVEAEAIKAKIIAHPQYSSLLQAYMDCQKIGAPPEVVARLVASRQEFEAR
Ca_09202              HQGGGSPSSS--EAEAIKAKIIAHPQYSTLLEAYMDCQKIGAPPEVVARLVSARQEFEAK
Glyma0041s00360       QQQGGSPTSSTGEVEAIKAKIIAHPQYSNLLEAYMDCQKIGATPEVVARMVAAKQEFEAR
Glyma14g10430         -QQGGSPTSSTGEVEAIKAKIIAHPQYSNVLEAYMDCQKIGAPPEVVARMAAAKQEFEAR
C.cajan_22366         HQGGASPTSSTTEVEVIKAKIIAHPQYSNLLEAYMDCQKIGAPPEAVARMVAAKQEFEAR
Vang01g18130          HQQGGSPTSSTTEVEAIKAKIIAHPQYSNLLEAYMDCQKIGAPPEVVARMVAAKQEFEAR
Vradi06g14320         HQQGGSPTTSTTEVEAIKAKIIAHPQYSNLLEAYMDCQKIGAPPEVVARMVAAKQEFEAR
Phvul.001G032200      HQQGGSPTSSTTEVEAIKAKIIAHPQYSNLLEAYMDCQKIGASPEVVARMVAAKQEFEAR
Lj0g3v0083039         SQQGGSGSPSSSEVEAIKAKILAHPQYSSLLEAYMDCQKVGAPPEVVARLVAARQEFEAR
C.cajan_09313         --NLQGGTQSSDEIEAIKAKIIAHPHYLNLLQVYTDCQKVGAPPEAVARLAAVLQDFEAR
Glyma04g05210         LHPQQGGSQSSNELEAIKAKIIDHPHYSNLLQVYMDCQKVGAPPEVAARFATVKENFEAR
Aradu.RQF3U           SSDQGGTQNSNDDVEAIKAKIIAHPHYSNLLQAYMDCQKVGAPPEVVARLSAARQEFEAR
KNAT1                 QEANNNNNDNVSDVEAMKAKIIAHPHYSTLLQAYLDCQKIGAPPDVVDRITAARQDFEAR
MtKNOX7               -------IQDDVASNIMKAKIASHPYYPRLLQAYIDCQKVGAPPEIASLLEEIRRENDMC
Ca_18152              -------IQDDVASSVMKAKIASHPYYPRLLQAYIDCQKVGAPPEIARLLEEISRENDQY
Lj2g3v1415210         -------NQDDVASTVMKAKIASHPQYPRLLQAYIECQKVGAPPEIAGLLEEIRRENDLC
C.cajan_12054         ---IQRPHEEDVASAVMKAKIASHPHYPRLLQAYIDCQKVGAPPEIARLLDEIRRENDLC
Phvul.002G064100      -AGIPRHQDDDVATTVMKAKIASHPHYPRLLQAYIDCQKVGAPPEIARLLEEIRRENDLC
Glyma01g03450         ---RQQDEDDVATTTVMKAKIASHPQYSRLLQAYIDCQKVGAPPEIARLLEEIRRENDLC
Glyma02g04190         ---RQQ-EDDVAATTVMKAKIASHPHYPRLLQAYIECQKVGAPPEIARLLEEIRRENDPC
C.cajan_33491         -VAAPEIQRQHDASSLIKARIASHPHYPRLLEAYIDCQKVGAPPEMACLLEEIRLENDVC
Phvul.003G062500      VAIAPEIQRHHDTSSLIKAKIASHPHYPRLLQAYIDCQKVGAPPEIACLLEEIRRENDVC
Glyma08g39170         ATIAPEIQRQNDASSLIKAKIASHPHYPRLLQAYIDCQKVGAPPEIACLLEEIRRENDVC
Glyma18g20293         VSVAPEIQRHHDASSLIKAKIASHPHYPRLLQAYIECQKVGAPPELTCLLEEIRRENDVR
Aradu.986KM           EILQRHHSHDAASSSHMKAKIASHPYYPRLLQAYIDCQKVGAPPEIASLLEEIQRENDLC
KNAT2                 LLPRIRKAEDNFSLSVIKSKIASHPLYPRLLQTYIDCQKVGAPMEIACILEEIQRENHVY
KNAT6                 IAPEIRRNDDNVSLTVIKAKIACHPSYPRLLQAYIDCQKVGAPPEIACLLEEIQRESDVY
MtKNOX8               --------LDMTTDRIIKNQIATHPLYPNLLSAFLECQKVGAPTELASLLEEIGRESHQN
Pisum_ALG04697.1      --------SDIS-DRIIKNQIATHPLYPNLLSAFIECQKVGASTELASLLEEIGRDSHRT
Ca_03625              -----------GLDRIIKNQIATHPLYPNLLSAYIQCQQVGAPTEIASLLEEIGRETHQP
C.cajan_33548         -----------TSDRFIKNQIATHPLYPNLVFAYIECRKVGAPPELVSILEEISCESHS-
C.cajan_33553         -----------TSDRFIKTQISTHPLFPNLVSAYIDCRKVGAPPELASILEEISCERHS-
Glyma20g22986         ---------SDMSDRFIKTQIATHPLYPNLVSAYIECRKVGAPPELASLLEEIARESHP-
Vang06g14860          ---------SDMSERFIKTQIATHPLYPNLVSAYIECRKVGAPPELASLLEEIARESHP-
Vradi08g11380         ---------SDMSERFIKTQIATHPLYPNLVSAYIECRKVGAPPELASLLEEIARESHP-
Phvul.007G201400      ---------S---ERFIKTQIATHPLYPSLVSAYIECRKVGAPPELASLLEEIARENHP-
Lj0g3v0183889         --------GSEMSDRLIKSQIASHPLYPNLVSAYIECQKVGAPTELASFLEEIARENHNS
Glyma03g39041         ----------DMSDRMIKIQIANHPLYPDLLSAYIECQKVGAPPELACLLEEIGRESHR-
Glyma19g41610         ----------DMSDRIIKIQIANHPLYPDLLSAYIECQKVGAPPELACLLEEIGRESHR-
C.cajan_10257         -----------MSDRMMKIQIANHPLYPDLLSAYIECQKVGAPPEVASLLEEIGRESHR-
Vang0268s00020        ----------DMTDRMVKIQIADHPLYPDLLSAYIECRKVGAPPELACLLEEIGRESHR-
Vradi03g07470         ----------DMTDRMVKIQIADHPLYPDLLSAYIECRKVGAPPELACLLEEIGRESHR-
Phvul.001G224900      ----------GMTDRIIKIQIANHPLYPDLLSAYLECQKVGAPPELACLLEEIGRESRR-
Aradu.577R9           --------DPDMSDPVIKAQIANHPRYPDLLSAYIQCQKVGAPPEVASLLEEISRESHP-
                                                   ::  .  * ::.:. :    :          

Glyma04g06810         VAKYSAFG------------------------------QAIVGDDKELDQFLSHYVLLLC
Glyma06g06886         VAKYSAFG------------------------------QAIVGDDKELDQFLSHYVLLLC
Phvul.009G090500      VAKYSAFG------------------------------QAIVGDDKELDQFLSHYVLLLC
Vang05g09220          LAKYSAFG------------------------------QAIS-----------HYVLLLC
C.cajan_48022         VAKYSAFR------------------------------QPIVGDDKELDHFLSHYVLLLC
Aradu.26U2T           VAKYSSFA------------------------------HAPLGDDKELDQFLSHYVLLLC
Lj1g3v1853300         VAKYSAFGH---------------------------GSQGMLGEDKELDHFLAHYVLLLC
Aradu.D9Q5D           VSKYSAFGHGVGDDKELDQFMVTLPLTVSKSTFASFLVYSYRVGVFSCFLLQSHYVLLLC
Glyma14g13750         VAKYAAFGHN-----------------------------NIVADDKELDQFMSHYVLLLC
Glyma17g32980         VAKYAVFGHN-----------------------------NIVADDKELDQFMSHYVLLLC
MtKNOX3               VAKYSAFGQN----------------------------IGAGVDDKELDHFMSHYVLLLC
Pisum_AKL59479.1      VEKYSAFGQN----------------------------IVG-VDDKELDHFMSHYVLLLC
Ca_09068              VAKYSAAFGQ----------------------------NVVGVDDKELDHFMSHYVLLLC
MtKNOX5               VAKYSALGQ---------------------------QGMLDNDDNKQLDHFMSHYVLLLC
Ca_01733              VAKYSAFGQDSQG-----------------------QGILDHDNKQQLDHFMSHYVLLLC
Pisum_AKL59482.1      VAKYSAFVQG-----------------------------MLDDDNKQLDHFMSHYVLLLC
MtKNOX9               LQKYSSVGIGN-------------------------------MDPKELDHFMTHYVLLLC
Pisum_AKL59484.1      LHKYSSIGIGN-------------------------------MDPKELDHFMTHYVLLLC
Ca_06754              LQKYSSLRISN-----------------------------RLIDPKDLDHFMTHYVLLLC
MtKNOX10              VDKYSSLANAN-----------------------------GVVDEKELDQFMTHYVLLLC
Pisum_AKL59485.1      VDKYSSLANG-------------------------------VVDEKELDQFMTHYVLLLC
Ca_24500              VDKYSTLANG-------------------------------VVDEKELDQFMTHYVLLLC
Lj6g3v1088990         VDKYSRLGNG-------------------------------VVDEKELDQFMTHYVLLLC
Aradu.W71G4           VEKYSAHGNN------------------------------GALNEKELDNFMTHYVLLLC
Vang09g04960          VDKYSGLGNG-------------------------------VVDDKELDQFMTHYVILLC
Vradi05g03240         VDKLLFS-------------------------------------------VPTHYVILLC
Glyma09g12820         VDKYSGLGNGN-----------------------------GVVDDKELDQFMTHYVILLC
C.cajan_47004         VDKYSALGN-------------------------------AVVDDKDLDQFMTHYVILLC
Glyma13g22530         VEKYSAL-AHN-----------------------------GVVDEKELDQFMTHYVLLLC
Glyma17g11330         VEKYSAL-AHN-----------------------------GVVDEKELDQFMTHYVLLLC
Vang11g12820          VEKYSAL-ANN-----------------------------GVVDEKELDQFMTHYVLLLC
Vradi07g21010         --------------------------------------------------RVTHYVLLLC
Phvul.003G174900      VEKYSAL-ANN-----------------------------GVVDEKELDQFMTHYVLLLC
Lj0g3v0268639         LEKYSALGSNH-----------------------------RVVDEKELDQFMTHYVLLLC
Aradu.6LK51           VDKYSALANP-------------------------------VVDDKELDHFMTHYVLLLC
C.cajan_39403         LHKYSALPHN------------------------------AVVDDKDLDHFMTHYVLLLC
KNAT3                 VAKYSALGAAAQG---------------------------LVGDDKELDQFMTHYVLLLC
KNAT4                 VAKYSTLEAAQGL---------------------------LAGDDKELDHFMTHYVLLLC
MtKNOX4               LRSYISQQTHS----------------------------LSPHDRQQLDNFLAQYLIVLC
Pisum_AKL59481.1      LRSYISQQTHS----------------------------LSPHDRQQLDNFLAQYLIVLC
Aradu.69PE5           LRSYVSQHTLS----------------------------LSPHDRQDLDNFLAQYLIVLC
Phvul.002G153300      LRSYVSHHTHS----------------------------LSPNDRQELDNFLAQYLIVLC
Vang07g04300          LRSYVSHHTHS----------------------------LSPNDRQELDNFLAQYLIVLC
C.cajan_13158         LRSYVSQHTHA----------------------------LSPNHRQELDNFLAQYLIVLC
Lj2g3v2003070         LRSIVSQHTHS----------------------------LPPHDRQELDNFLAQYLIVLC
Glyma01g42410         LRSYVSHNTHS----------------------------LSPHHRQELDNFLAQYLIVLC
Glyma11g02960         LRSYVSHNTLS----------------------------LSPHHRQELDNFLAQYLIVLC
Glyma05g03650         LRSYASHHSHS----------------------------LSPHDRQELDNFMAQYLIVLC
Glyma17g14180         LRSYASHHSHS----------------------------LSPHDRQELDNFMAQYLIVLC
Vang11g06920          LRSYASHHSHS----------------------------HSHD-RQELDNFMTQYLIVLC
Vradi07g13210         LRSYASHHSHS----------------------------HSHD-RQELDNFMTQYLIVLC
Phvul.003G213500      LRSYASHYSHS----------------------------HDR---QELDNFMTQYLIVLC
C.cajan_02643         LRSYASLHSHS----------------------------LSPHDRQQLDNFMTQYLIVLC
KNAT7                 LRSYASTAVG------------------------------YHHDRHELDNFLAQYVMVLC
KNAT5                 AAKYSTLGVVVD--------------------------------NKELDHFMSHYVVLLC
MtKNOX1               GGDAVGSG--------------------------------CLGEDPALDQFMEAYCEMLI
Pisum_AAC32262.1      GGDAVGSG--------------------------------CIGEDPALDQFMEAYCEMLI
Ca_00668              GGDAVGSG--------------------------------CLGEDPALDQFMEAYCEMLI
C.cajan_16779         AGDAAGSG--------------------------------CIGEDPALDQFMEAYCEMLT
Phvul.006G145800      VGDAAGSS--------------------------------CLGEDPALDQFMEAYCEMLT
Glyma15g11850         AGDAAAAAGSS-----------------------------CIGEDPALDQFMEAYCEMLT
Lj6g3v1812030         AGDAVGSG--------------------------------CIGEDPALDQFMEAYCEMLT
C.cajan_04460         MAGGTASIG----------------------------------EDPALDQFMEAYCEMLI
Phvul.003G081800      MAGGTARIG----------------------------------EDPALDQFMEAYCEMLI
Glyma07g39350         MAGGTASIG----------------------------------EDPALDQFMEAYCEMLI
Aradu.S7JJ            AAAG---DTSA-----------------------------CLGEDPSLDQFMEAYCEMLT
Aradu.I940M           AAT-------S-----------------------------CIGEDPALDQFMEAYCEMLI
Lj4g3v0133580         AGVSGGTA--------------------------------CIGEDPSLDQFMEAYCEMLI
STM                   AASMGPTG--------------------------------CLGEDPGLDQFMEAYCEMLV
C.cajan_09988         NASSGRTGSGS------------------------------IGEDPALDQFMEAYCEMLI
Phvul.008G212100      NASSGRTGSGS------------------------------IGEDPALDQFMEAYCEMLI
Lj2g3v2900220         NAS-GRTGGGS------------------------------LGEDPALDQFMEAYCEMLI
Ca_10289              NGS-GRTGSSC------------------------------LGEDPALDQFMEAYCEMLI
MtKNOX6               NGSSGRTGSSS----------------------------SCIGEDPGLDQFMEAYCEMLI
MtKNOX2               QRSSVNSR--------------------------------ETSKDPELDQFMEAYYDMLV
Ca_09202              QRSSINSR--------------------------------ESSKDPELDQFMEAYYDMLV
Glyma0041s00360       QRSSVGSR--------------------------------ETSKDPELDQFMEAYYDMLV
Glyma14g10430         QRSSVGSR--------------------------------ETSKDPELDQFMEAYYDMLV
C.cajan_22366         QRSSVGSR--------------------------------ETSKDPELDQFMEAYYDMLV
Vang01g18130          QRSSGGSR--------------------------------DTSKDPELDQFMEAYYDMLV
Vradi06g14320         QRSSGGSR--------------------------------DTSKDPELDQFMEAYYDMLV
Phvul.001G032200      QRSSGGSR--------------------------------DSSKDPELDQFMEAYYDMLV
Lj0g3v0083039         RRSSVSSR--------------------------------ENSKDPELDQFMEAYYDMLV
C.cajan_09313         QRSMVRSR--------------------------------ESCKDPELDQFMEAYYDMLV
Glyma04g05210         QRSLVRSM--------------------------------ETCKDPELDQFMEAYYDMLV
Aradu.RQF3U           QRSMVGSTRE------------------------------ACGKDPELDQFMEAYYDMLV
KNAT1                 QQRSTPSVS-------------------------------ASSRDPELDQFMEAYCDMLV
MtKNOX7               KRDVVVS--------------------------------TCFGADPELDEFMESYCDMLV
Ca_18152              KRDVVVS--------------------------------TCFGADPELDEFMETYCDMLV
Lj2g3v1415210         KRDVVS---------------------------------TCFGADPELDEFMESYCDMLV
C.cajan_12054         KSDFVS---------------------------------TCFGADPELDEFMETYCDMLV
Phvul.002G064100      KSDVVS---------------------------------TCFGADPELDEFMETYCDMLV
Glyma01g03450         KSDVVSSS-------------------------------TCFGADPELDEFMETYCDMLV
Glyma02g04190         KSDAVSSS-------------------------------TCFGADPELDEFMEAYCDMLV
C.cajan_33491         KMDVVS---------------------------------TCVGADPELDEFMETYCDMLV
Phvul.003G062500      KRDVVY---------------------------------TCVGADPELDEFMETYCDMLV
Glyma08g39170         KRDVVVS--------------------------------TCVEADPELDEFMETYCDMLV
Glyma18g20293         QRDVVVS--------------------------------TCVGADPELDEFMETYCDMLV
Aradu.986KM           KGDVNS---------------------------------TCIGADPELDEFMETYCDMLV
KNAT2                 KRDVAPL--------------------------------SCFGADPELDEFMETYCDILV
KNAT6                 KQEVVPS--------------------------------SCFGADPELDEFMETYCDILV
MtKNOX8               --NAFREI----------------------------------GDDPDLDHFMESYCEVLH
Pisum_ALG04697.1      --DSLRQI----------------------------------GDDPDLDQFMESYCEVLH
Ca_03625              --LSLRQI----------------------------------GDDPDLDHFMESYCQILH
C.cajan_33548         -TDSLREI----------------------------------GDDPELDEFMESYCEVLH
C.cajan_33553         -TDSVREI----------------------------------GDDPELDEFMESYCEVLH
Glyma20g22986         -TDALREI----------------------------------GNDPELDEFMESYCEVLH
Vang06g14860          -THALREI----------------------------------GDDPELDEFMESYCEILH
Vradi08g11380         -THALREI----------------------------------GDDPELDEFMESYCEVLH
Phvul.007G201400      -TVPLREI----------------------------------GDDPELDEFMESYCEVLH
Lj0g3v0183889         SNGFGREI----------------------------------GDDPELDEFMESYCEVLQ
Glyma03g39041         -MNARREI----------------------------------VEGPELDHFMETFCEVLH
Glyma19g41610         -MNARREI----------------------------------GEGPELDHFMETFCQVLH
C.cajan_10257         -MNARRQI----------------------------------GDGPQLDHFMETYCELLH
Vang0268s00020        -MNVRREK----------------------------------GDGSELDQFMETYCEVLH
Vradi03g07470         -MNVRREK----------------------------------GDGPELDQFMETYCEVLH
Phvul.001G224900      -MNARLEK----------------------------------GDGPELDHFMEMYCDLLR
Aradu.577R9           MDTRRRQI----------------------------------GDDPELDDFMESYCNVLH
                                                                            :  :* 

Glyma04g06810         SFKEQLQQHVRVHAMEAVMACWEIEQSLQSLTGVSPGEGTGATMSDE-EDEQVDSDANLF
Glyma06g06886         SFKEQLQQHVRVHAMEAVMACWEIEQSLQSLTGVSPGEGTGATMSDD-EDEQVDSDANLF
Phvul.009G090500      SFKEQLQQHVRVHAMEAVMACWEIEQSLQSLTGVSPGEGTGATMSDD-EDEQVDSDANLF
Vang05g09220          SFKEQLQQHVRVHAMEAVMACWEIEQSLQSLTGVSPGEGTGATMSDD-EDEQVDSDANLF
C.cajan_48022         SFKEQLQQHVRVHAMEAVMACWEIEQSLQSLTGVSPGEGTGATMSDD-EDDQVDSDANPF
Aradu.26U2T           SFKEQLQQHVRVHAMEAVMACWEIEQSLQSLTGVSPGEGTGATMSDD-EDDQVDSDANLF
Lj1g3v1853300         SFKEQLQQHVRVHAMEAVMACWEIEQSLQSLTGVSPGEGTGATMSDD-EDDQVDSDANLF
Aradu.D9Q5D           SFKEQLQQHVRVHAMEAVMACWEIEQSLQSLTGVSPGEGTGATMSDD-EDDQVDSEANLF
Glyma14g13750         SFKEQLQQHVRVHAMEAVMACWDIEQSLQSLTGVSPGEGTGATMSDD-EDDQVDSDANLF
Glyma17g32980         SFKEQLQQHVRVHAMEAVMACWELEQSLQSLTGVSPGEGTGATMSDD-ENDQVDSDANLF
MtKNOX3               SFKEQLQQHVRVHAMEAVMACWEIEQSLQSLTGVSPGEGTGATMSDD-EDEQVDSDANLF
Pisum_AKL59479.1      SFKEQLQQHVRVHAMEAVMACWEIEQSLQSLTGVSPGEGTGATMSDD-EDEQVDSDANMF
Ca_09068              SFKEQLQQHVRVHAMEAVMACWEIEQSLQSLTGVSPGEGTGATMSDD-EDDQVDSDVNMF
MtKNOX5               SFKEQLQQHVRVHAMEAVMACWEIEQSLQSLTGVSPGEGTGATMSED-EDEQVDSDVNLF
Ca_01733              SFKEQLQQHVRVHAMEAVMACWEIEQSLQSLTGVSPGEGTGATMSED-EDEQVDSDVNQF
Pisum_AKL59482.1      SFKEQLQQHVRVHAMEAVMACWEIEQSLQSLTGVSPGEGIGATMSED-EDEQVDSDTNLF
MtKNOX9               AFKEQLQQHVRVHAMEAVMACWDLEQSLQSLTGVSSGEGTGATMSDD-EDEQAESNARLY
Pisum_AKL59484.1      AFKEQLQQHVRVHAMEAVMACWDLEQSLQSLTGVSSGEGTGATMSDD-EDEQTESNAKLY
Ca_06754              AFKEQLQQHVRVHAMEAVMACWDLEQSLQTLTGVSSGEGTGATMSDD-EEEQAESNAKLL
MtKNOX10              AFKEQLQQHVRVHAMEAVMACWELEQSLQSLTGVSPGEGSGATMSDD-EDDQAESNAN--
Pisum_AKL59485.1      AFKEQLQQHVRVHAMEAVMACWELEQSLQSLTGVSPGEGTGATMSDD-EDDQAESNAN--
Ca_24500              AFKEQLQQHVRVHAMEAVMACWELEQSLQSLTGVSPGEGTGATMSDD-EDDQAESNAN--
Lj6g3v1088990         AFKEQLQQHVRVHAMEAVMACWELEQSLQSLTGVSPGEGTGATMSDD-EEDQAESNAAN-
Aradu.W71G4           AFKEQLQQHVRVHAMEAVMACWELEQSLQSLTGVSPGEGTGTTMSDD-EDDQAAESNGN-
Vang09g04960          AFKEQLQQHVRVHAMEAVMACWELEQSLQTLTGVSPGEGTGATMSDD-EEDQAESNAN--
Vradi05g03240         AFKEQLQQHVRVHAMEAVMACWELEQSLQTLTGVSPGEGTGATMSDD-EEDQAESNAN--
Glyma09g12820         AFKEQLQQHVRVHAMEAVMACWELEQSLQSLTGVSPGEGTGATMSDN-EEDQAESNAN--
C.cajan_47004         AFKEQLQQHVRVHAMEAVMACWELEQSLQSLTGVSPGEGTGATMSDD-EEDQAESNAN--
Glyma13g22530         AFKEQLQQHVRVHAMEAVMACWDLEQSLQSLTGVSPGEGTGATMSDD-EDDQAESNAN--
Glyma17g11330         AFKEQLQQHVRVHAMEAVMACWDLEQSLQSLTGVSPGEGTGATMSDD-EDDQAESNAN--
Vang11g12820          AFKEQLQQHVRVHAMEAVMACWDLEQSLQSLTGVSPGEGTGATMSDD-EDDQAESNGN--
Vradi07g21010         AFKEQLQQHVRVHAMEAVMACWDLEQSLQSLTGVSPGEGTGATMSDD-EDDQAESNGN--
Phvul.003G174900      AFKEQLQQHVRVHAMEAVMACWDLEQSLQSLTGVSPGEGTGATMSDD-EDDQAESNGN--
Lj0g3v0268639         AFKEQLQQHVRVHAMEAVMACWDLEQSLQSLTGVSPGEGTGATMSDD-EDDQAESNAN--
Aradu.6LK51           AFKEQLQQHVRVHAMEAVMACWDLEQSLQSLTGVSPGEGTGATMSDD-EDEQAESNGGGG
C.cajan_39403         AFKEKLQQHVRVHAMEAVMACWDLEQSLQSLTGVSPGEGTGATMSDD-EDEQAESNGN--
KNAT3                 SFKEQLQQHVRVHAMEAVMACWEIEQSLQSLTGVSPGEGMGATMSDD-EDEQVESDANMF
KNAT4                 SFKEQLQQHVRVHAMEAVMACWEIEQSLQSFTGVSPGEGTGATMSED-EDEQVESDAHLF
MtKNOX4               TFKEQLQQHVRVHAVEAVMACRDIENTLQALTGVSLGEGSGATMSDD-EDEQLQMDYGLD
Pisum_AKL59481.1      TFKEQLQQHVRVHAVEAVMACRDIENTLQALTGVSLGEGSGATMSDD-EDEQLQLDYCLD
Aradu.69PE5           TFKEQLQQHVRVHAVEAVMACRDIENTLQALTGVSLGEGSGATMSDD-EDE-FQMDFCLD
Phvul.002G153300      TFKEQLQQHVRVHAVEAVMACRDIENTLQALTGVSLGEGTGATMSDD-EDE-LQMDFSLD
Vang07g04300          TFKEQLQQHVRVHAVEAVMACRDIENTLQALTGVSLGEGTGATMSDD-EDE-LQMDFSLD
C.cajan_13158         TFKEQLQQHVRVHAVEAVMACRDIENTLQALTGVSLGEGTGATMSDD-EDD-LQMDFSLD
Lj2g3v2003070         TFKDQLQQHVRVHAVEAVMACRDIENTLQALTGVSLGEGTGATMSDD-EDD-LQMDFSLD
Glyma01g42410         TFKEQLQQHVRVHAVEAVMACRDIENALQALTGVSLGEGTGATMSDD-EDD-LQMDISLD
Glyma11g02960         TFKEQLQQHVRVHAVEAVMACRDIENTLQALTGVSLGEGTGATMSDD-EDD-LQMDFSLD
Glyma05g03650         TFKEQLQQHVRVHAVEAVMACRDIESTLQALTGVSLGEGTGATMSDD-EDD-LQMDGSLD
Glyma17g14180         TFKEQLQQHVRVHAVEAVMACRDIESTLQALTGVSLGEGTGATMSDD-EDD-LQMDGSLD
Vang11g06920          ALKEQLQQHVRVHAVEAVMACRDIESTLQALT-VSLGEGSGATMSDD-EED-FQMDGSLD
Vradi07g13210         ALKEQLQQHVRVHAVEAVMACRDIESTLQALTGVSLGEGSGATMSDD-EED-FQMDGSLD
Phvul.003G213500      ALKEQLQQHVRVHAVEAVMACRDIESTLQALTGVSLGEGSGATMSDD-EED-FQMDGSLD
C.cajan_02643         SFKEQLQQHVRVHAVEAVMACRDIESTFQALTGVSLGEGTGATMSDD-EDD-FQMDGSLD
KNAT7                 SFKEQLQQHVRVHAVEAVMACREIENNLHSLTGATLGEGSGATMSED-EDD-LPMDFSSD
KNAT5                 SFKEQLQHHVCVHAMEAITACWEIEQSLQSLTGVSPSESNGKTMSDDEDDNQVESEVNMF
MtKNOX1               KYEQELSKPLKEAMLFLQRIEVQFKNLTVSSSS--DNI---ACSE---------------
Pisum_AAC32262.1      KYEQELSKPLKEAMLFLQRIEVQFKNLTVSSSS--DNI---ACNE---------------
Ca_00668              KYEQELSKPFKEAMLFLQRIESQFKNLTISSS---DNI---GCNE---------------
C.cajan_16779         KYEQELSKPLKEAMLFLQRIECQFKNLAISSS----DY---ACNE---------------
Phvul.006G145800      KYEQELSKPLKEAMLFLQRIECQFKNLTISSS----DF---GCNE---------------
Glyma15g11850         KYEQELSKPLKEAMLFLQRIECQFKNLTISST----DF---ACNE---------------
Lj6g3v1812030         KYEQELSKPLKEAMLFLQRIEFQFKNLTVSSD----VG---CNEG---------------
C.cajan_04460         KYEQELSKPFKEAMLFLQRIECQFKSLTISS----SDT---ACNE---------------
Phvul.003G081800      KYEQELTKPFKEAMLFLQRIECQFKSLTISS----SDT---GCNE---------------
Glyma07g39350         KYEQELSKPFKEAMLFLQRIECQFKSLTISSSL--DTT---ACNE---------------
Aradu.S7JJ            KYEQELSKPLKEAMIFLQRMESQFKNLTISSS---SRD---LGSN---------------
Aradu.I940M           KYEQELSKPFKESMLFLQRMESQFKSLSISPS---NNF---AGNE---------------
Lj4g3v0133580         KYQQELSKPFKEAMLFLQRIECQLNSLAISSD-----F---ACAE---------------
STM                   KYEQELSKPFKEAMVFLQRVECQFKSLSLSSPSSFSGY---GETA---------------
C.cajan_09988         KYEQELTKPFKEAMLFFSRIECQLKALAVSSDFG--------------------------
Phvul.008G212100      KYEQELTKPFKEAMLFFSRIECQLKALAVSSDFG--------------------------
Lj2g3v2900220         KYEHELTKPFKEAMLFFSRIECQLKALAVSTEFG--------------------------
Ca_10289              KYEQELTKPFKEAMLFLSRIESQLKALAVSTDFG--------------------------
MtKNOX6               KYEQELTKPFKEAMLFLSRIESQLKAVAVSTDFG--------------------------
MtKNOX2               KYREELTRPIQEAMDFMRRIETQLNTLCNGPLRIFPDD--KNEGV---------------
Ca_09202              KYREELTRPIQEAMDFMKRIENQLNMLCNGPVRIFPDD--KCEGV---------------
Glyma0041s00360       KYREELTRPIQEAMDFMRRIETQLNMLCNGPVRILSDD--KCEGA---------------
Glyma14g10430         KYREELTRPIQEAMDFMRRIETQLNMLCNGPVRIFSDD--KCEGA---------------
C.cajan_22366         KYREELTRPIQEAMDFMRRIETQLNMLCNGPVRIFSDD--KCEGA---------------
Vang01g18130          KYREELTRPIQEAMDFMRRIETQLNMLCNGPVRIFSAE--DKCEG---------------
Vradi06g14320         KYREELTRPIQEAMDFMRRIETQLNMLCNGPVRIFSAE--DKCEG---------------
Phvul.001G032200      KYREELTRPIQEAMDFMRRIETQLNMLCNGPVRIFSAE--DKCEG---------------
Lj0g3v0083039         KYREELTRPIQEAMDFMRRIETQLNMLCNGPVRIFNGD--KCEGV---------------
C.cajan_09313         KYREELTRPIQEAMDFMRGVETQLNTLCNGTVRIFS------------------------
Glyma04g05210         KYREELTRPIEEAKDFMQRIESQLNTLCNGTVRIFSDD--KWENI---------------
Aradu.RQF3U           KYREELSRPIQEAMDFMRRIETQLNMLSNGPLRIFSEK--QVTSS---------------
KNAT1                 KYREELTRPIQEAMEFIRRIESQLSMLCQSPIHILNNPDGKSDNM---------------
MtKNOX7               KYKSDLTRPFDEATTFLNKIETQLSHLCTGGAAA--ASLPTASDD---------------
Ca_18152              KYKSDLTRPFDEATTFLNKIETQLSHLCTG------ASVPTPSDD---------------
Lj2g3v1415210         KYKSDLARPFDEASNFLNKIEMQLSNLCTG------ASVPTLSDE---------------
C.cajan_12054         KYKSDLARPFDEATTFLNKIEMQLSHLCTG------ASVSTLSDD---------------
Phvul.002G064100      KYKSDLARPFDEATTFLNKIEMQLSHLCTG------ASVSTVSDD---------------
Glyma01g03450         KYKSDLARPFEEATTFLNKIEMQLSHLCTG------ASVSNVSDD---------------
Glyma02g04190         KYKSDLARPFDEATTFLNKIEMQLSHLCTG------ASVSNVSDD---------------
C.cajan_33491         KYKSDLTRPFDEATTFLSKIETQLSDLCTG------SSLPTLSDD---------------
Phvul.003G062500      KYKSDLTRPFDEATTFLNKIETQLTDLCTG------SSLPTLSDD---------------
Glyma08g39170         KYKSDLTRPFDEATTFLNKIETQLTDLCSG------SSLLTLSDD---------------
Glyma18g20293         KYKSDLTRPFDEATTFLNKIETQLTDLCSR------SSLPTLYDD---------------
Aradu.986KM           KYKCDLTRPFEEASSFLNKIETQLSNLCCTG-----------------------------
KNAT2                 KYKTDLARPFDEATTFINKIEMQLQNLCTG---P--ASATALSDD---------------
KNAT6                 KYKSDLARPFDEATCFLNKIEMQLRNLCTG---V--ESARGVSED---------------
MtKNOX8               RYKEELSKPLNEATLFLCNIESQLNELCKGTQTMSSDYNRS-DHEAS----------G--
Pisum_ALG04697.1      RYKEELSKHLNEASLFLCDIESQLSQLCKGTVTISSDYNNNRSDEAA----------G--
Ca_03625              KYKEELSKPFNEATIFLCNIESQLTQLCKGTITISSSDFNNPASDHE----------A--
C.cajan_33548         RYKQELSKPFNEATLFLCNIESQLSNLCNGTLTTPLDNNRSDE-----------------
C.cajan_33553         RYKQELSKPFNEATLFLCNIESQLSNLCKGTLTMPLENNRSDE-----------------
Glyma20g22986         RYKQELSKPFNEATLFLCSIESQLSNLCKGTLTMPLNNNRSDE-----------------
Vang06g14860          RYKQELSKPFNEATLFLCSIESQLSNLCKGTLTLPLDNNRSGEDQPI----------ALF
Vradi08g11380         RYKQELSKPFDEATLFLCSIESQLSNLCKGTLALPLDNNPSDE-----------------
Phvul.007G201400      RYTQELSKPFNEATLFLCSIESQLSNLCKGTLALPLNNNRSAFLS---------------
Lj0g3v0183889         RYQQELFKPFNEATLFLCDIESQLSELCKGTLTMPSDNNRSDE-----------------
Glyma03g39041         RYKEELSRPFNEATLFLGDMESQLSNLCNGTLTKS-SDNNNRSDE---------------
Glyma19g41610         RYKEELSRPFNEATLFLGDMESQLSNLCNETLTKS-SDNNNRSDE---------------
C.cajan_10257         RYKEELSKPFSEATLFLGNMESQLSNLCNGTLTITKSPDNIRSDE---------------
Vang0268s00020        RYKEELSRPFNEATLFLGNMESQLSNLCNGTLIKSPDNNRSGKYSIH----------FHA
Vradi03g07470         RYKEELSRPFNEATLFLGNMESQLSNLCNGTLSKSADNNHSG------------------
Phvul.001G224900      RYKEELSRPFNEATLFLGNMESQLSNLCNGTLAKSSDNNRSDE-----------------
Aradu.577R9           KYKEELSKPFNEATLFLCNIESQLSNLCKGTLTISLDTNNNHR-----------------
                          .* : .            ::                                    

Glyma04g06810         DG------ALDG-PDSMG-FGPLIPTENERSLMERVRHELKHELKQGYK-----------
Glyma06g06886         DG------ALDG-PDSMG-FGPLIPTENERSLMERVRHELKHELKQGYK-----------
Phvul.009G090500      DG------GLDG-PDSMG-FGPLIPTENERSLMERVRHELKHELKQGYK-----------
Vang05g09220          DG------GLDG-PDSMG-FGPLIPTENERSLMERVRHELKHELKQGYK-----------
C.cajan_48022         DG------GLDG-PDSMG-FGPLVPTENERSLMERVRHELKHELKQGYK-----------
Aradu.26U2T           DG------GLDG-SDSMG-FGPLVPTENERSLMERVRHELKHELKQGYK-----------
Lj1g3v1853300         DG------GLDG-HDNMG-FGPLVPTENERSLMERVRQELKHELKHGYK-----------
Aradu.D9Q5D           DG------SLDG-TDSMG-FGPLIPTENERSLMERVRQELKHELKNGYK-----------
Glyma14g13750         DS------SFDG-ADGMG-FGPLVPTESERSLMERVRQELKHELKQGYK-----------
Glyma17g32980         DC------SFDG-ADSMG-FGPLVPTESERSLMERVRQELKHELKQGYK-----------
MtKNOX3               DG------SFDGGADNMG-FGPLIPTENERSLMERVRQELKHELKHGYK-----------
Pisum_AKL59479.1      DG------SFDGGGDNMG-FGPLIPTENERSLMERVRQELKHELKHGYK-----------
Ca_09068              DN------SLDG-ADTMG-FGPLIPTENERSLMERVRQELKHELKHGYK-----------
MtKNOX5               DG------GLDGSDNSMGGFGPLVLTENERSLMERVRHELKHELKQGYK-----------
Ca_01733              DT------GGLDGSDSMG-FGPLVPTENERSLMDRVRHELKHELKQGYK-----------
Pisum_AKL59482.1      DG------NLDGSDNNMGGFGPLVLTENERSLMERVRHELKHELKQDYK-----------
MtKNOX9               N-----EGSSLDGVDTLG-FGPLVPTETERSLMERVRLELKHELKQGYK-----------
Pisum_AKL59484.1      N-----EGSSLDGIDTLG-FGPLVPTETERSLMERVRLELKHELKQGYK-----------
Ca_06754              Y-----ESGSLDGVDTLG-FGPLVPTETERSLMERVRLELKHELKQGYK-----------
MtKNOX10              -----LYEGSLDGGDSLS-FGPLVPTESERSLMERVRQELKHELKQGYK-----------
Pisum_AKL59485.1      -----LYEGSLDGGDSLS-FGPLVPTESERSLMERVRQELKHELKQGYK-----------
Ca_24500              -----LYEGSLDGGDSLT-FGPLVPTESERSLMERVRQELKHELKQGYK-----------
Lj6g3v1088990         -----LYEGSMDGADSLS-FGPLVPTESERSLMERVRQELKHELKQGYK-----------
Aradu.W71G4           -----LYEGCLDGADSLS-FGPLVPTETERSLMERVRQELKHELKQGYK-----------
Vang09g04960          -----LYEGSMDGADSLS-FGPLVPTETERSLMERVRQELKHELKQGYK-----------
Vradi05g03240         -----LYEGSMDGADSLS-FGPLVPTETERSLMERVRQELKHELKQGYK-----------
Glyma09g12820         -----LYEGGMDGADSLS-FGPLVPTETERSLMERVRQELKHELKQGYK-----------
C.cajan_47004         -----LYEGSMDGADSLS-FGPLVPTETERSLMERVRQELKHELKQGYK-----------
Glyma13g22530         -----LYEGSLDGGETLG-FGPLVPTESERSLMERVRHELKHELKQGYK-----------
Glyma17g11330         -----LYEGSLDGGETLG-FGPLVPTESERSLMERVRHELKHELKQGYK-----------
Vang11g12820          -----LYEGSFDGGESLG-FSPLVPTETERSLMERVRHELKHELKQGYK-----------
Vradi07g21010         -----LYEGSFDGGESLG-FGPLVPTETERSLMERVRHELKHELKQGYK-----------
Phvul.003G174900      -----LYEGTFDGGETLG-FGPLVPTETERSLMERVRHELKHELKQGYK-----------
Lj0g3v0268639         -----LYESSMDGADSLG-FGPLVPTESERSLMERVRHELKHELKQGYK-----------
Aradu.6LK51           GGGGNLYEGSFDGVDSLG-FGPLVPTESERSLMERVRHELKHELKQGYK-----------
C.cajan_39403         -----LYEGSLDGADSLG-FGPLVPTETERSLMERVRHELKHELKQGYK-----------
KNAT3                 DG----------GLDVLG-FGPLIPTESERSLMERVRQELKHELKQGYK-----------
KNAT4                 DG----------SLDGLG-FGPLVPTESERSLMERVRQELKHELKQGYK-----------
MtKNOX4               NQ-----SSGGGGDHDMMGLGPLLPTESERSLMERVRQELKIELKQGFK-----------
Pisum_AKL59481.1      NQ-----SSGGG-DHDMMGLGPLLPTESERSLMERVRQELKIELKQGFK-----------
Aradu.69PE5           QS-----SGGGG--DDMMGFGPLLPTESERSLMERVRQELKIELKQGFK-----------
Phvul.002G153300      QS-----SAEGH---DMMGFGPLLPTESERSLMERVRQELKIELKQGFK-----------
Vang07g04300          QS-----SAEGH---DMMGFGPLLPTESERSLMERVRQELKIELKQGFK-----------
C.cajan_13158         QS-----SAEGH---DMMGFGPLLPTESERSLMERVRQELKIELKQGFK-----------
Lj2g3v2003070         QS-----STEGH---DMMGFGPLLPTESERSLMERVRQELKIELKQGFK-----------
Glyma01g42410         QS-----SAEGH---DMMGFGPLLPTESERSLMERVRQELKIELKQGFK-----------
Glyma11g02960         QS-----SAEGH---DMMGFG--LPTESERSLMERVRQELKIELKQGFK-----------
Glyma05g03650         QS-----SAEGH---DLMGFGPLLPTESERSLMERVRQELKIELKQGFK-----------
Glyma17g14180         QS-----SADGH---DMMGFGPLLPTESERSLMERVRQELKIELKQGFK-----------
Vang11g06920          QS-----SAEGH---DMMGFGPLLPTESERSLMERVRQELKIELKQGFK-----------
Vradi07g13210         QS-----SAEGH---DMMGFGPLLPTESERSLMERVRQELKIELKQGFK-----------
Phvul.003G213500      QS-----SADGH---DMMGFGPLLPTESERSLMERVRQELKIELKQGFK-----------
C.cajan_02643         QC-----SADGQ---DMMGFGPLLPTESERSLMERVRQELKIELKQGFK-----------
KNAT7                 NS-----GVDFSGGHDMTGFGPLLPTESERSLMERVRQELKLELKQGFK-----------
KNAT5                 DG-------SLDGSDCLMGFGPLVPTERERSLMERVKKELKHELKQGFK-----------
MtKNOX1               -----------GGDRNGSSEEDHVDLYNNMIDPQAEDRELKGQLLRKYS-----------
Pisum_AAC32262.1      -----------GGDRNGSSEEDQVDLYNNMIDPQAEDRELKGQLLRKYS-----------
Ca_00668              -----------GGGDRNGSSEEDVDLYN-MIDPQAEDRELKGQLLRKYS-----------
C.cajan_16779         -----------GGDRNGSSEED--VDLH-NIDPQAEDRELKGQLLRKYS-----------
Phvul.006G145800      -----------GGDRNGSSEED--VDVQSMIDPQAEDRELKGQLLRKYS-----------
Glyma15g11850         -----------GAERNGSSEED--VDLHNMIDPQAEDRELKGQLLRKYS-----------
Lj6g3v1812030         -----------TERNTGSSEED--ADLYNMIDPQAEDRELKGQLLRKYS-----------
C.cajan_04460         -----------GTDRNISSEDVD--VHN-IIDPQAEDQELKGQLLRKYR-----------
Phvul.003G081800      -----------GGDRNGSSEDID--VHNNIIDPQAEDQELKGQLLRKYR-----------
Glyma07g39350         -----------AIDRNGPSEDVD--VQTNIIDPQAEDQELKGQLLRKYR-----------
Aradu.S7JJ            -----------EGNDGNNGSSEEDADLQSLIDPQAEDRELKGQLLRKYS-----------
Aradu.I940M           -----------GVDRNGSSEDDVDLQNNAIIDPQAEERELKGQLLRKYS-----------
Lj4g3v0133580         -----------ATDRIGSSENVD--LHNNMIDPQVEDQELKVQLLHKYS-----------
STM                   -----------IDRNNNGSSEEEVDMNNEFVDPQAEDRELKGQLLRKYS-----------
C.cajan_09988         ------------QSESSS-QNEVDVHENNLDS-QAEDRELKVQLLRKYS-----------
Phvul.008G212100      ------------QSESSS-QNEVDVHENNLDT-QAEDRELKVQLLRKYS-----------
Lj2g3v2900220         ------------QSESSS-QNEVDVHENNLDT-QADDRELKVQLLRKYS-----------
Ca_10289              ------------QSESPS-HNEIDMHENNLDT-QAEDQELKVQLLRKYS-----------
MtKNOX6               ------------QSEFAASQNEIDVHENNLDTTQGEDQELKVQLLRKYS-----------
MtKNOX2               -----------GSSEEDQENSGGETDQLPEIDPRAEDRELKNHLLKKYS-----------
Ca_09202              -----------GSSEEDQENSGGE-TELPEIDPRAEDRELKNHLLKKYSGYLSSLKQELS
Glyma0041s00360       -----------GSSEE-DQDNSGGETELPEIDPRAEDRELKNHLLRKYS-----------
Glyma14g10430         -----------GSSEE-DQDNSGGETELPEIDPRAEDRELKNHLLKKYS-----------
C.cajan_22366         -----------GSSEEEDQDNSGGETELPEIDPRAEDRELKTHLLRKYS-----------
Vang01g18130          -----------VGSSDEDQENSGGETELPEIDPRAEDRELKNHLLRKYS-----------
Vradi06g14320         -----------VGSSDEDQENSGGETELPEIDPRAEDRELKNHLLRKYS-----------
Phvul.001G032200      -----------VGSSEDDQDNSGGETELPEIDPRAEDRELKNHLLRKYS-----------
Lj0g3v0083039         -----------G-SSEEDQDNSGGETELPEIDPRAEDRELKTHLLKKYS-----------
C.cajan_09313         ----------------EVHENSGGETEVAEIDPQVEDRELKSHLLRKYS-----------
Glyma04g05210         -----------GSSSEEDKDNSGRETELIEIDPQAEDRELKSHLLKKYS-----------
Aradu.RQF3U           -----------N------TNTLDAVPITHFPKNTVEDRELKNHLLRKYS-----------
KNAT1                 -----------GSSDEEQENNSGGETELPEIDPRAEDRELKNHLLKKYS-----------
MtKNOX7               -----------GGASSDEDLSTGDGDVQDGQ-SRGEDRELKDRLLRKFG-----------
Ca_18152              -----------GGASSDEDVSTGEGDFQDGQ-SRGEDRELKDRLLRKFG-----------
Lj2g3v1415210         -----------GGVSSDEEFSTGDGDAQDGQQLRGEDRELKDRLLRKFG-----------
C.cajan_12054         -----------GGVSSEEDLSTGDGDAQDGQ-VKGEDRELKDKLLRKFG-----------
Phvul.002G064100      -----------GGVSSEEDLSTGDGDGQDGQ-SKGEDRELKDRLLRKYG-----------
Glyma01g03450         -----------GGVSSDEDLSTGDGDAQDGQ-LKGEDRELKDRLLRKFG-----------
Glyma02g04190         -----------GGVSSDEDLSTGDGDAQDGQ-LKGEDRELKDRLLRKFG-----------
C.cajan_33491         -----------GGVSSEEGLSAGDGDAQD-QLRGED-RELKDRLLRKFG-----------
Phvul.003G062500      -----------GGVSSEEGLSAGDGDFQDEQLHNED-RELKDKLLRKFG-----------
Glyma08g39170         -----------GGVSSEEGFSAGDGDPQDGQLRSED-RELKDRLLRKFG-----------
Glyma18g20293         -----------GGVSSEEGFSAGDGDPQDGQLRSED-RELKDRLLRRFG-----------
Aradu.986KM           ----------------------------ASAPASLSDRDLKDKLLRKFG-----------
KNAT2                 -----------GAVSSDEELREDDDIAADDSQQRSNDRDLKDQLLRKFG-----------
KNAT6                 -----------GVISSDEELSGGDHEVAEDGRQRCEDRDLKDRLLRKFG-----------
MtKNOX8               ------TSEDEMSCGKVEAVEGGHDE--LCGTSCQGDKELKEMLLRKYG-----------
Pisum_ALG04697.1      ------TSEDEMICGKVEAVEG-VHE--HCGTSCPGDKELKQMLLRKYG-----------
Ca_03625              ------SEDEMSCVKVEGSVEG------GHGTICSGNKELKEMLLRKYG-----------
C.cajan_33548         ------ATGTSEDELSREKVEIVEGY--ESSTSRLGDQELKEMLLRKYG-----------
C.cajan_33553         ------AAGTSEDELNWEKVEAVEGY--ESSAPRPGDQELKEMLLRKYG-----------
Glyma20g22986         ------AAGISEDELSWEKVEAVDGD--ESSGPRPGDQELKEMLLRKYG-----------
Vang06g14860          ----YEAAGTSEDELSWEKMEVMEGV--ESSGSRPGDQELKEILLRKYG-----------
Vradi08g11380         ------AAGTSEDELSWEKMEAVEGV--ESSGSRPGDQELKEMLLRKYG-----------
Phvul.007G201400      ----DEAAGTSEDEFSWEKMEAVEVQ--ESSGSRPGDQELKEMLLHKYG-----------
Lj0g3v0183889         ------AAGTSEDELSCGKVEAVEYS-----GMRQGDQELKEMLLRKYG-----------
Glyma03g39041         -----VASGASEEELSCGEMEAFEDH-VSSSVTCPSDQRLKEMLLRKYS-----------
Glyma19g41610         -----VASGASEEELSCGEMEAFEDN-VSS-VTCPSDQRLKEMLLRKYS-----------
C.cajan_10257         -----VASGASDEELSCGEIEAVEGHRVSSSVSCPGDQKIKEMLLRKYS-----------
Vang0268s00020        YSFVLCCGGASEEELSCGEMEEVEGR-ISSSLSCPGDQNLKEMLLRKYS-----------
Vradi03g07470         -------GGASEEELSCGEMEEVEGR-ISSSLSCQGDQNLKEMLLRKYS-----------
Phvul.001G224900      -----VAGGASEEERSCGEMEEVE-----------GDQNLKEMLLRKYS-----------
Aradu.577R9           -----------SDEAAGSCSSEVEGIEFGYGTRGVGDKELKEMLLQKYS-----------
                                                             :*  * . :            

Glyma04g06810         ---------------------------------EKIVDIREEILRKRRAGKLPGDTTSVL
Glyma06g06886         ---------------------------------DKIVDIREEILRKRRAGKLPGDTTSVL
Phvul.009G090500      ---------------------------------EKIVDIREEILRKRRAGKLPGDTTSVL
Vang05g09220          ---------------------------------EKIVDIREEILRKRRAGKLPGDTTSVL
C.cajan_48022         ---------------------------------EKIVDIREEILRKRRAGKLPGDTTSVL
Aradu.26U2T           ---------------------------------DKIVDIREEILRKRRAGKLPGDTTSVL
Lj1g3v1853300         ---------------------------------SKIVDIREEIMRKRRAGKLPGDTTSVL
Aradu.D9Q5D           ---------------------------------EKIVDIREEILRKRRAGKLPGDTTSVL
Glyma14g13750         ---------------------------------EKIVDIREEILRKRRAGKLPGDTTSVL
Glyma17g32980         ---------------------------------EKIVDIREEILRKRRAGKLPGDTTSVL
MtKNOX3               ---------------------------------EKIVDIREEILRKRRAGKLPGDTTSVL
Pisum_AKL59479.1      ---------------------------------EKIVDIREEILRKRRAGKLPGDTTSVL
Ca_09068              ---------------------------------EKIVDIREEILRKRRAGKLPGDTTSVL
MtKNOX5               ---------------------------------EKIVDIREEILRKRRAGKLPGDTTSVL
Ca_01733              ---------------------------------EKIVDIREEILRKRRAGKLPGDTTSVL
Pisum_AKL59482.1      ---------------------------------EKIVDIREEILRKRRAGKLPGDTTSVL
MtKNOX9               ---------------------------------EKIVDVREEILRKRRAGKLPGDTTSLL
Pisum_AKL59484.1      ---------------------------------EKIVDVREEILRKRRAGKLPGDTTSLL
Ca_06754              ---------------------------------EKIVDVREEILRKRRAGKLPGDTTSLL
MtKNOX10              ---------------------------------SKIVDIREEILRKRRAGKLPGDTTSLL
Pisum_AKL59485.1      ---------------------------------SKIVDIREEILRKRRAGKLPGDTTSLL
Ca_24500              ---------------------------------NKIVDIREEILRKRRAGKLPGDTTSLL
Lj6g3v1088990         ---------------------------------DKIVDIREEILRKRRAGKLPGDTTSLL
Aradu.W71G4           ---------------------------------DKIVDIREEILRKRRAGKLPGDTTSLL
Vang09g04960          ---------------------------------EKIVDIREEILRKRRAGKLPGDTTSLL
Vradi05g03240         ---------------------------------EKIVDIREEILRKRRAGKLPGDTTSLL
Glyma09g12820         ---------------------------------DKIVDIREEILRKRRAGKLPGDTTSLL
C.cajan_47004         ---------------------------------DKIVDIREEILRKRRAGKLPGDTTSLL
Glyma13g22530         ---------------------------------EKIVDIREEILRKRRAGKLPGDTTSLL
Glyma17g11330         ---------------------------------EKIVDIREEILRKRRAGKLPGDTTSLL
Vang11g12820          ---------------------------------EKIVDIREEILRKRRAGKLPGDTTSLL
Vradi07g21010         ---------------------------------EKIVDIREEILRKRRAGKLPGDTTSLL
Phvul.003G174900      ---------------------------------EKIVDIREEILRKRRAGKLPGDTTSLL
Lj0g3v0268639         ---------------------------------EKIVDIREEILRKRRAGKLPGDTTSLL
Aradu.6LK51           ---------------------------------EKIVDIREEILRKRRAGKLPGDTTSLL
C.cajan_39403         ---------------------------------EKIVDIREEILRKRRAGKLPGDTTSLL
KNAT3                 ---------------------------------EKIVDIREEILRKRRAGKLPGDTTSVL
KNAT4                 ---------------------------------EKIVDIREEILRKRRAGKLPGDTTSVL
MtKNOX4               ---------------------------------SRIEDVREEILRKRRAGKLPGDTTSVL
Pisum_AKL59481.1      ---------------------------------SRIEDVREEILRKRRAGKLPGDTTSVL
Aradu.69PE5           ---------------------------------SRIEDVREEILRKRRAGKLPGDTTSVL
Phvul.002G153300      ---------------------------------SRIEDVREEILRKRRAGKLPGDTTSVL
Vang07g04300          ---------------------------------SRIEDVREEILRKRRAGKLPGDTTSVL
C.cajan_13158         ---------------------------------SRIEDVREEILRKRRAGKLPGDTTSVL
Lj2g3v2003070         ---------------------------------SRIEDVREEILRKRRAGKLPGDTTTVL
Glyma01g42410         ---------------------------------SRIEDVREEILRKRRAGKLPGDTTSVL
Glyma11g02960         ---------------------------------SRIEDVREEILRKRRAGKLPGDTTSVL
Glyma05g03650         ---------------------------------SRIEDVREEILRKRRAGKLPGDTTSVL
Glyma17g14180         ---------------------------------SRIEDVREEILRKRRAGKLPGDTTSVL
Vang11g06920          ---------------------------------SRIEDVREEILRKRRAGKLPGDTTSVL
Vradi07g13210         ---------------------------------SRIEDVREEILRKRRAGKLPGDTTSVL
Phvul.003G213500      ---------------------------------SRIEDVREEILRKRRAGKLPGDTTSVL
C.cajan_02643         ---------------------------------SRIEDVREEILRKRRAGKLPGDTTSVL
KNAT7                 ---------------------------------SRIEDVREEIMRKRRAGKLPGDTTTVL
KNAT5                 ---------------------------------EKIVDIREEIMRKRRAGKLPGDTTSVL
MtKNOX1               ---------------------------------GYLGSLKQEFMKKRKKGKLPKEARQQL
Pisum_AAC32262.1      ---------------------------------GYLGSLKQEFMKKRKKGKLPKEARQQL
Ca_00668              ---------------------------------GYLGSLKQEFMKKRKKGKLPKEARQQL
C.cajan_16779         ---------------------------------GYLGSLKQEFMKKRKKGKLPKEARQQL
Phvul.006G145800      ---------------------------------GYLGSLKQEFMKKRKKGKLPKEARQQL
Glyma15g11850         ---------------------------------GYLGSLKQEFMKKRKKGKLPKEARQQL
Lj6g3v1812030         ---------------------------------GYLGSLKQEFMKKRKKGKLPKEARQQL
C.cajan_04460         ---------------------------------GYLGSLKQEFTKKRKKGKLPKEARQQL
Phvul.003G081800      ---------------------------------GYLGSLKQEFTKKRKKGKLPKEARQQL
Glyma07g39350         ---------------------------------GYLGSLKQEFTKKRKKGKLPKEARQQL
Aradu.S7JJ            ---------------------------------GYLGSLKQEFMKKRKKGKLPKEARQQL
Aradu.I940M           ---------------------------------GYLGSLKQEFMKKRKKGKLPKEARQQL
Lj4g3v0133580         ---------------------------------GYLGNLKQEFMKKRKKGKLPKEARQQL
STM                   ---------------------------------GYLGSLKQEFMKKRKKGKLPKEARQQL
C.cajan_09988         ---------------------------------GYLGSLKKEFLKKKKNGKLPKEARQQL
Phvul.008G212100      ---------------------------------GYLGSLKKEFLKKKKNGKLPKEARQQL
Lj2g3v2900220         ---------------------------------GYLGSLKKEFLKKKKNGKLPKEARQQL
Ca_10289              ---------------------------------GYLGSLKKEFLKKKKNGKLPKEARQQL
MtKNOX6               ---------------------------------GYLGSLKKEFLKKKKNGKLPKEARQQL
MtKNOX2               ---------------------------------GYLSSLKQELSKKKKKGKLPKEARQKL
Ca_09202              KKKKKGKLPKEARQKLLNWWELHYKWPYPSKYSGYLSSLKQELSKKKKKGKLPKEARQKL
Glyma0041s00360       ---------------------------------GYLSSLKQELSKKKKKGKLPKDARQKL
Glyma14g10430         ---------------------------------GYLSSLKQELSKKKKKGKLPKDARQKL
C.cajan_22366         ---------------------------------GYLSSLKQELSKKKKKGKLPKDARQKL
Vang01g18130          ---------------------------------GYLSSLKQELSKKKKKGKLPKDARQKL
Vradi06g14320         ---------------------------------GYLSSLKQELSKKKKKGKLPKDARQKL
Phvul.001G032200      ---------------------------------GYLSSLKQELSKKKKKGKLPKDARQKL
Lj0g3v0083039         ---------------------------------GYLSSLKQELSKKKKKGKLPKDARQKL
C.cajan_09313         ---------------------------------GYLSSLKQELSKKKKKGKLPKDARQKL
Glyma04g05210         ---------------------------------GYLGTLKKELSKKKKKGKLPKDARQKL
Aradu.RQF3U           ---------------------------------GYLSSLKQELSKKKKKGKLPKDARQKL
KNAT1                 ---------------------------------GYLSSLKQELSKKKKKGKLPKEARQKL
MtKNOX7               ---------------------------------SHIGTLKLEFSKKKKKGKLPKEARQTL
Ca_18152              ---------------------------------SHIGTLKLEFSKKKKKGKLPKEARQTL
Lj2g3v1415210         ---------------------------------SHIGTLKLEFSKKKKKGKLPKEARQTL
C.cajan_12054         ---------------------------------SHIGTLKLEFSKKKKKGKLPKEARQIL
Phvul.002G064100      ---------------------------------SHIGNLKLEFSKKKKKGKLPKEARQTL
Glyma01g03450         ---------------------------------SHIGTLKLEFSKKKKKGKLPKEARQTL
Glyma02g04190         ---------------------------------SHIGTLKLEFSKKKKKGKLPKEARQAL
C.cajan_33491         ---------------------------------SHIGSLKMEFSKKKKRGKLPKDARQTL
Phvul.003G062500      ---------------------------------SHIGSLKLEFSKKKKRGKLPKDARQML
Glyma08g39170         ---------------------------------SHIGYLKLEFSKKKKRGKLPKDARQTL
Glyma18g20293         ---------------------------------SHVGSLKLEFSKKKKRGKLPKDARQTL
Aradu.986KM           ---------------------------------SHISSLKFEFSKKKKRGKLPKDARQTL
KNAT2                 ---------------------------------SHISSLKLEFSKKKKKGKLPREARQAL
KNAT6                 ---------------------------------SRISTLKLEFSKKKKKGKLPREARQAL
MtKNOX8               ---------------------------------GYLSNLRQEFLKKRKKGKLPKDARKAL
Pisum_ALG04697.1      ---------------------------------GYLSNLRKEFLKKRKKGKLPKDARIAL
Ca_03625              ---------------------------------GYLSSLRKEFLKKRKKGKLPKDARKTL
C.cajan_33548         ---------------------------------GYLCSLRKEFLKKRKKSKLPKDARMIL
C.cajan_33553         ---------------------------------GYLSSLRKEFLKKRKKGKLPKDARMIL
Glyma20g22986         ---------------------------------GYLSSLRKEFLKKRKKGKLPKDARMIL
Vang06g14860          ---------------------------------GYLSSLRKEFLKKRKKGKLPKEARRIL
Vradi08g11380         ---------------------------------GYLSSLRKEFLKKRKKGKLPKEARRIL
Phvul.007G201400      ---------------------------------GYLSSLRKEFLKKRKKGKLPKEARRIL
Lj0g3v0183889         ---------------------------------GYLSSLRKEFLKKRKKGKLPKDARKTL
Glyma03g39041         ---------------------------------GHFSGLRKEFLKRRKKGKLPKDARIAL
Glyma19g41610         ---------------------------------GHFSGLRKEFLKRRKKGKLPKDARMAL
C.cajan_10257         ---------------------------------GHFSGLRKEFLKQRKKGKLPKDARIAL
Vang0268s00020        ---------------------------------GHFSTLRKEFLKRRKKGKLPKDSKMAL
Vradi03g07470         ---------------------------------GHFSALRKEFLKRRKKGKLPKDSKMAL
Phvul.001G224900      ---------------------------------GHFSGLRKEFLKRRKKGKLPKDAKMAL
Aradu.577R9           ---------------------------------GYLSSLRKEFLKKRKKGKLPKDARIAL
                                                         .  :: *: :::: .*** ::   *

Glyma04g06810         KAWWQSHSKWPYPTEEDKARLVQETGLQLKQINNWFINQRKRNWHSNPSTSTALK-----
Glyma06g06886         KAWWQSHSKWPYPTEEDKARLVQETGLQLKQINNWFINQRKRNWHSSPSTSTVLK-----
Phvul.009G090500      KAWWQSHSKWPYPTEEDKARLVQETGLQLKQINNWFINQRKRNWHSNPSTSTVLK-----
Vang05g09220          KAWWQSHSKWPYPTEEDKARLVQETGLQLKQINNWFINQRKRNWHSNPSTSTVLK-----
C.cajan_48022         KAWWQSHSKWPYPTEEDKARLVQETGLQLKQINNWFINQRKRNWHSNPSTSTVLK-----
Aradu.26U2T           KAWWQSHSKWPYPTEEDKARLVQETGLQLKQINNWFINQRKRNWHSNPSTSTSLK-----
Lj1g3v1853300         KAWWQSHSKWPYPTEEDKARLVQETGLQLKQINNWFINQRKRNWHSNASTSTALK-----
Aradu.D9Q5D           KAWWQSHSKWPYPTEEDKARLVQETGLQLKQINNWFINQRKRNWHSNPSSSTVLK-----
Glyma14g13750         KAWWQSHSKWPYPTEEDKARLVQETGLQLKQINNWFINQRKRNWHSNPSTSTVLK-----
Glyma17g32980         KAWWQSHSKWPYPTEEDKARLVQETGLQLKQINNWFINQRKRNWHSNPSTSTALK-----
MtKNOX3               KAWWQSHSKWPYPTEEDKARLVQETGLQLKQINNWFINQRKRNWHSNPSTSTVLK-----
Pisum_AKL59479.1      KAWWQSHSKWPYPTEEDKARLVQETGLQLKQINNWFINQRKRNWHSNPSTSTVLK-----
Ca_09068              KAWWQSHSKWPYPTEEDKTRLVQETGLQLKQINNWFINQRKRNWHTNPSTSTVLK-----
MtKNOX5               KDWWQSHSKWPYPTEEDKARLVQETGLQLKQINNWFINQRKRNWHSNPSTSNALK-----
Ca_01733              KAWWQSHSKWPYPTEEDKARLVQETGLELKQINNWFINQRKRNWHSNPSTSNVLK-----
Pisum_AKL59482.1      KDWWQSHAKWPYPTEEDKARLVQETGLQLKQINNWFINQRKRNWHSNPSTSNVMK-----
MtKNOX9               KAWWQSHSKWPYPTEEDKARLVQETGLQLKQINNWFINQRKRNWHANSPSSSSS------
Pisum_AKL59484.1      KAWWQSHSKWPYPTEEDKARLVQETGLQLKQINNWFINQRKRNWHANSSSSSNS------
Ca_06754              KAWWQSHSKWPYPTEEDKARLVQETGLQLKQINNWFINQRKRNWHANSPSSTNS------
MtKNOX10              KAWWQSHSKWPYPTEEDKARLVQETGLQLKQINNWFINQRKRNWHTNPSSSTGS-----K
Pisum_AKL59485.1      KAWWQSHSKWPYPTEEDKARLVQETGLQLKQINNWFINQRKRNWHTNPSSSTGS-----K
Ca_24500              KAWWQSHSKWPYPTEEDKARLVQETGLQLKQINNWFINQRKRNWHTNPSSSTGS-----K
Lj6g3v1088990         KQWWQSHSKWPYPTEEDKARLVQETGLQLKQINNWFINQRKRNWHTNPSSSTGAGT---K
Aradu.W71G4           KAWWQSHSKWPYPTEEDKARLVQETGLQLKQINNWFINQRKRNWHTNPSSSTGGKSKRKN
Vang09g04960          KAWWQSHSKWPYPTEEDKARLVQETGLQLKQINNWFINQRKRNWHTNPSSSSGS-----K
Vradi05g03240         KAWWQSHSKWPYPTEEDKARLVQETGLQLKQINNWFINQRKRNWHTNPSSSSGS-----K
Glyma09g12820         KAWWQSHSKWPYPTEEDKARLVQETGLQLKQINNWFINQRKRNWHTNPSSSSGS-----K
C.cajan_47004         KAWWQSHSKWPYPTEEDKARLVQETGLQLKQINNWFINQRKRNWHTNPSSSSGS-----K
Glyma13g22530         KAWWQSHSKWPYPTEEDKARLVQETGLQLKQINNWFINQRKRNWHTNNPSSSSN-----S
Glyma17g11330         KAWWQSHSKWPYPTEEDKARLVQETGLQLKQINNWFINQRKRNWHTNNPSSSSN-----S
Vang11g12820          KAWWQAHSKWPYPTEEDKARLVQETGLQLKQINNWFINQRKRNWHTNNPSSSSN-----T
Vradi07g21010         KAWWQAHSKWPYPTEEDKARLVQETGLQLKQINNWFINQRKRNWHTNNPSSSSN-----T
Phvul.003G174900      KAWWQAHSKWPYPTEEDKARLVQETGLQLKQINNWFINQRKRNWHTNNPSSSSN-----T
Lj0g3v0268639         KAWWQAHSKWPYPTEEDKARLVQETGLQLKQINNWFINQRKRNWHTN--PSSAT-----S
Aradu.6LK51           KAWWQSHSKWPYPTEEDKARLVQETGLQLKQINNWFINQRKRNWHTNPSSSSNS-----K
C.cajan_39403         KAWWQAHSKWPYPTEEDKARLVQETGLQLKQINNWFINQRKRNWHTNNPSSSSNSKSKRK
KNAT3                 KAWWQSHSKWPYPTEEDKARLVQETGLQLKQINNWFINQRKRNWHSNPSSSTVL------
KNAT4                 KSWWQSHSKWPYPTEEDKARLVQETGLQLKQINNWFINQRKRNWHSNPSSSTVS------
MtKNOX4               KNWWQQHAKWPYPTEDDKAKLVEETGLQLKQINNWFINQRKRNWHSNSQSVTSLK-----
Pisum_AKL59481.1      KNWWQQHAKWPYPTEDDKAKLVEETGLQLKQINNWFINQRKRNWHSNSQSVTSLK-----
Aradu.69PE5           KNWWQQHAKWPYPTEDDKAKLVEETGLQLKQINNWFINQRKRNWHSNSQSVTSLK-----
Phvul.002G153300      KNWWQQHAKWPYPTEDDKAKLVEETGLQLKQINNWFINQRKRNWHSNSQSVTSLK-----
Vang07g04300          KNWWQQHAKWPYPTEDDKAKLVEETGLQLKQINNWFINQRKRNWHSNSQSVTSLK-----
C.cajan_13158         KNWWQQHAKWPYPTEDDKAKLVEETGLQLKQINNWFINQRKRNWHSNSQSVTSLK-----
Lj2g3v2003070         KNWWQQHAKWPYPTEDDKAKLVEETGLQLKQINNWFINQRKRNWHSNSQSVTSLK-----
Glyma01g42410         KNWWQQHAKWPYPTEDDKAKLVEETGLQLKQINNWFINQRKRNWHSNSQSVTSLK-----
Glyma11g02960         KNWWQQHAKWPYPTEDDKAKLVEETGLQLKQINNWFINQRKRNWHSNSQSVTSLK-----
Glyma05g03650         KAWWQQHAKWPYPTEDDKAKLVEETGLQLKQINNWFINQRKRNWHSNSQSVTSLK-----
Glyma17g14180         KAWWQQHAKWPYPTEDDKAKLVEETGLQLKQINNWFINQRKRNWHSNSQSVNSLK-----
Vang11g06920          KAWWQQHAKWPYPTEDDKAKLVEETGLQLKQINNWFINQRKRNWHSNSQSVTSLK-----
Vradi07g13210         KAWWQQHAKWPYPTEDDKAKLVEETGLQLKQINNWFINQRKRNWHSNSQSVTSLK-----
Phvul.003G213500      KAWWQQHAKWPYPTEDDKAKLVEETGLQLKQINNWFINQRKRNWHSNSQSVTSLK-----
C.cajan_02643         KAWWQQHAKWPYPTEDDKAKLVEETGLQLKQINNWFINQRKRNWHSNSQSVTSLK-----
KNAT7                 KNWWQQHCKWPYPTEDDKAKLVEETGLQLKQINNWFINQRKRNWHNNSHSLTSLK-----
KNAT5                 KEWWRTHSKWPYPTEEDKAKLVQETGLQLKQINNWFINQRKRNWNSNSSTSSTLTK----
MtKNOX1               LEWWSRHYKWPYPSESQKLALAESTGLDQKQINNWFINQRKRHWKPSEDMQFVVMDPSHP
Pisum_AAC32262.1      LEWWSRHYKWPYPSESQKLALAESTGLDQKQINNWFINQRKRHWKPSEDMQFVVMDPTHP
Ca_00668              LEWWSRHYKWPYPSESQKLALAESTGLDQKQINNWFINQRKRHWKPSEDMQFVVMDPSHP
C.cajan_16779         LEWWSRHYKWPYPSESQKLALAESTGLDQKQINNWFINQRKRHWKPSEDMQFVVMDPSHP
Phvul.006G145800      LEWWSRHYKWPYPSESQKLALAESTGLDQKQINNWFINQRKRHWKPSEDMQFVVMDPTHP
Glyma15g11850         LEWWSRHYKWPYPSESQKLALAESTGLDQKQINNWFINQRKRHWKPSEDMQFVVMDPSHP
Lj6g3v1812030         LEWWSRHYKWPYPSESQKLALAESTGLDQKQINNWFINQRKRHWKPSEDMQFMVVDPSHP
C.cajan_04460         LEWWSRHYKWPYPSESQKLALAESTGLDQKQINNWFINQRKRHWKPSEDMQFVVLDPSNP
Phvul.003G081800      LDWWSRHYKWPYPSESQKLALAESTGLDQKQINNWFINQRKRHWKPSEDMQFVVVDPSHP
Glyma07g39350         LEWWSRHYKWPYPSESQKLALAESTGLDQKQINNWFINQRKRHWKPSEDMQFVVVDPSHP
Aradu.S7JJ            LEWWSRHYKWPYPSESQKLALAESTGLDQKQINNWFINQRKRHWKPSEDMQFVVVDPTHP
Aradu.I940M           LEWWSRHHKWPYPSESQKVALAESTGLDQKQINNWFINQRKRHWKPSEDMQFVVMDQSHP
Lj4g3v0133580         LEWWSRHYKWPYPSESQKLALAEATGLDQKQINNWFINQRKRHWKPSDDMQFMVMEPSHP
STM                   LDWWSRHYKWPYPSEQQKLALAESTGLDQKQINNWFINQRKRHWKPSEDMQFVVMDATHP
C.cajan_09988         LDWWNRHYKWPYPSESQKQALAESTGLDLKQINNWFINQRKRHWKPSEDMQFAVMDATN-
Phvul.008G212100      LDWWNRHYKWPYPSESQKQALAESTGLDLKQINNWFINQRKRHWKPSEDMQFAVMDATN-
Lj2g3v2900220         LDWWNRHYKWPYPSESQKQALAESTGLDLKQINNWFINQRKRHWKPSEDMQFAVMDATN-
Ca_10289              LDWWNRHYKWPYPSESQKQALAESTGLDLKQINNWFINQRKRHWKPSEDMQFAVMDATN-
MtKNOX6               LDWWSRHYKWPYPSESQKQALAESTGLDLKQINNWFINQRKRHWKPSEDMQFAVMDATN-
MtKNOX2               LNWWELHYKWPYPSESEKVALAESTGLDQKQINNWFINQRKRHWKPSEDMQFMVMDGLHP
Ca_09202              LNWWELHYKWPYPSESEKVALAESTGLDQKQINNWFINQRKRHWKPSEDMQFMVMDGLHP
Glyma0041s00360       LNWWELHYKWPYPSESEKVALAESTGLDQKQINNWFINQRKRHWKPSEDMQFMVMDGLHP
Glyma14g10430         LNWWELHYKWPYPSESEKVALAESTGLDQKQINNWFINQRKRHWKPSEDMQFMVMDGLHP
C.cajan_22366         LNWWELHYKWPYPSESEKVALAESTGLDQKQINNWFINQRKRHWKPSEDMQFMVMDGLHP
Vang01g18130          LNWWELHYKWPYPSESEKVALAESTGLDQKQINNWFINQRKRHWKPSEDMQFMVMDGLHP
Vradi06g14320         LNWWELHYKWPYPSESEKVALAESTGLDQKQINNWFINQRKRHWKPSEDMQFMVMDV---
Phvul.001G032200      LNWWELHYKWPYPSESEKVALAESTGLDQKQINNWFINQRKRHWKPSEDMQFMVMDGLHP
Lj0g3v0083039         LNWWELHYKWPYPSESEKVALAESTGLDQKQINNWFINQRKRHWKPSEDMQFMVMDGLHP
C.cajan_09313         LSWWELHYKWPYPSESEKVALAEATGLDQKQINNWFINQRKRHWKPSEDMQFMVMDGLHS
Glyma04g05210         LSWWELHYKWPYPSESEKVALAEATGLDQKQINNWFINQRKRHWKPSEDMQFMVMDGLHA
Aradu.RQF3U           LTWWELHYKWPYPSESEKVALAESTGLDQKQINNWFINQRKRHWKPSEDMQFMVMDGLHP
KNAT1                 LTWWELHYKWPYPSESEKVALAESTGLDQKQINNWFINQRKRHWKPSEDMQFMVMDGLQH
MtKNOX7               LQWWNVHYKWPYPTEADKIELAKSTGLDQKQINNWFINQRKRHWKPSENMQFSMMENFTG
Ca_18152              LQWWNVHYKWPYPTEADKIELAKSTGLDQKQINNWFINQRKRHWKPSENMQFSTMENFTG
Lj2g3v1415210         LQWWNVHYKWPYPTESDKIELAKATG----------------------------------
C.cajan_12054         LQWWNVHYKWPYPTEADKIELARSTGLDQKQINNWFINQRKRHWKPSENMQFSMMENLNG
Phvul.002G064100      LQWWNVHYKWPYPTEADKIELAKSTGLDQKQINNWFINQRKRHWKPSENMQFSMMENLNG
Glyma01g03450         LQWWNVHYKWPYPTEADKIELAKSTGLDQKQINNWFINQRKRHWKPSENMQFSMMENLNG
Glyma02g04190         LQWWNVHYKWPYPTEADKIELAKSTGLDQKQINNWFINQRKRHWKPSENMQFSMMENFNG
C.cajan_33491         LQWWNIHYKWPYPTEGDKIALAKSTGLDQKQINNWFINQRKRHWKPSENMPFSMVDGLTG
Phvul.003G062500      LQWWNIHYKWPYPTESDKIALAKSTGLDQKQINNWFINQRKRHWKPSENMPFAMVDGLTG
Glyma08g39170         LQWWNIHYKWPYPTEGDKIALAKSTGLDQKQINNWFINQRKRHWKPSENMPFSMVDGLTG
Glyma18g20293         LQWWNIHYKWPYPTEGDKIALAKSTGLDQKQINNWFINQRKRYWKPSENMPFSMVDGLTG
Aradu.986KM           LQWWNIHYKWPYPTEADKVALAKSTGLDQKQINNWFINQRKRHWKPSENMQFNFYEG---
KNAT2                 LDWWNVHNKWPYPTEGDKISLAEETGLDQKQINNWFINQRKRHWKPSENMPFDMMDDSNE
KNAT6                 LDWWNLHYKWPYPTEGDKIALADATGLDQKQINNWFINQRKRHWKPSENMPFAMMDDSSG
MtKNOX8               MDWWNVHYRWPYPTEEEKLQLSDMTGLDIKQINNWFINQRKRHWKPSEDMRFSIMEGVSS
Pisum_ALG04697.1      LDWWNVHYRWPYPTEDEKMQLSETTGLDIKQINNWFINQRKRHWKPSEDMRFAVMEGVSS
Ca_03625              MEWWNVHYRWPYPMEEEKLQLSEMTGLDIKQINNWFINQRKRHWKPSEDMRFAIMEGVSG
C.cajan_33548         MDWWNTHYRWPYPTEEEKVQLSEMTGLDQKQINNWFINQRKRHWKPSEDMRFAIMDGVSG
C.cajan_33553         MDWWNAHYRWPYPTEEEKVQLSEMTGLDQKQINNWFINQRKRHWKPSEDMRFAIMDGVSG
Glyma20g22986         MDWWNTHYRWPYPTEEEKVQLSEMTGLDQKQINNWFINQRKRHWKPTEDMRFAIMDGVSG
Vang06g14860          LDWWSTHYRWPYPTEEEKVQLSEMTGLEQKQINNWFINQRKRHWKPSEDMRFAIMDGVSG
Vradi08g11380         LDWWSTHYRWPYPTEEEKVQLSEMTGLDQKQINNWFINQRKRHWKPSEDMRFAIMDGVSG
Phvul.007G201400      LDWWSTHYRWPYPTEEEKVQLSEMTGLDQKQINNWFINQRKRHWKPSEDMRFAIMDGVNG
Lj0g3v0183889         TDWWNTHYRWPYPTEEEKLQLSEMTGLDIKQINNWFINQRKRHWKPSEDMRFAIMEGVSG
Glyma03g39041         MDWWNTHHRWPYPTEEEKVKLSEITGLDQKQINNWFINQRKRHWKPTDDMRSAVMDGIRG
Glyma19g41610         MGWWNTHHRWPYPTEEEKVKLSEITGLDQKQINNWFINQRKRHWKPTEDMRFAVMDGLRG
C.cajan_10257         MDWWNTHHRWPYPTEEEKVKLSEMTGLDQKQINNWFINQRKRHWKPTEDMRFAVSGSIGG
Vang0268s00020        MDWWNTHHRWPYPTEEEKVKLSEVTGLDQKQINNWFINQRKRHWKPTEDMRFAVMDGLSG
Vradi03g07470         MDWWNTHHRWPYPTEEEKVKLSEVTGLDQKQINNWFINQRKRHWKPTDDMRFAVMDGLSG
Phvul.001G224900      MDWWNTHHRWPYPTEEEKVKLSEVTGLDQKQINNWFINQRKRHWKPAEDMRFAVMDGLSG
Aradu.577R9           MDWWNSHYRWPYPTEEEKLMLSEMTGLDIKQINNWFINQRKRHWKPSSEMRFGVMEGPSI
                        **  * :**** * :*  *   **                                  

Glyma04g06810         SKRKRS--------------------------------------------
Glyma06g06886         SKRK----------------------------------------------
Phvul.009G090500      SKRKRSNADDNSAVHHM---------------------------------
Vang05g09220          SKRKRSNAGDNSADHHM---------------------------------
C.cajan_48022         SKRKRYPY------------------------------------------
Aradu.26U2T           SKRKRCLDGMGFA-------------------------------------
Lj1g3v1853300         SKRKRS--------------------------------------------
Aradu.D9Q5D           SKRKRNNAGDNNADRYM---------------------------------
Glyma14g13750         SKRKRYSHQN----------------------------------------
Glyma17g32980         SKRKRSNAGDN---------------------------------------
MtKNOX3               SKRKRSQN------------------------------------------
Pisum_AKL59479.1      SKRKRSQN------------------------------------------
Ca_09068              SKRKRSQN------------------------------------------
MtKNOX5               SKRKRNK-------------------------------------------
Ca_01733              SKRKR---------------------------------------------
Pisum_AKL59482.1      SKRKSNACR-----------------------------------------
MtKNOX9               -KTKRKSAGDSSNQSFM---------------------------------
Pisum_AKL59484.1      -KTKRKSAGDTSNQSFM---------------------------------
Ca_06754              -KTKRKSAGESSNQSFM---------------------------------
MtKNOX10              TKRKSSGAGETSNQSFI---------------------------------
Pisum_AKL59485.1      TKRKS-GAGETSNQSFM---------------------------------
Ca_24500              TKRKSSGAGETSNQSFM---------------------------------
Lj6g3v1088990         TKRKSSGAGETSNQSFM---------------------------------
Aradu.W71G4           TNNNSGGAGETNNQSFM---------------------------------
Vang09g04960          SKRKSSGAGETSNQSFM---------------------------------
Vradi05g03240         SKRKSSGAGETSNQSFM---------------------------------
Glyma09g12820         SKRKSSGAGESSNQSFM---------------------------------
C.cajan_47004         SKRKRWVCSCLAASVSK---------------------------------
Glyma13g22530         KSKRKSSAGETSNQSFM---------------------------------
Glyma17g11330         KSKRKSSAGEASNQSFM---------------------------------
Vang11g12820          KTKRKSSAGESSNQSFM---------------------------------
Vradi07g21010         KTKRKSSAGESSNQSFM---------------------------------
Phvul.003G174900      KSKRKS-AGESSNQSFM---------------------------------
Lj0g3v0268639         TKTKRKSAGETSNQSFM---------------------------------
Aradu.6LK51           TKRKSTIQTISWVKIF----------------------------------
C.cajan_39403         RYVNSHFSLLNSTPSVP---------------------------------
KNAT3                 KNKRKSNAGDNSGRERFA--------------------------------
KNAT4                 KNKRRSNAGENSGRDR----------------------------------
MtKNOX4               SKRKRVYCRPSNEMHQEI--------------------------------
Pisum_AKL59481.1      SKRKR---------------------------------------------
Aradu.69PE5           SKRKRM--------------------------------------------
Phvul.002G153300      SKRKR---------------------------------------------
Vang07g04300          SKRKR---------------------------------------------
C.cajan_13158         SKRKR---------------------------------------------
Lj2g3v2003070         SKRKRM--------------------------------------------
Glyma01g42410         SKRKR---------------------------------------------
Glyma11g02960         SKRKR---------------------------------------------
Glyma05g03650         SKRKREYAH-----------------------------------------
Glyma17g14180         SKRKREYAH-----------------------------------------
Vang11g06920          SKRKR---------------------------------------------
Vradi07g13210         SKRKR---------------------------------------------
Phvul.003G213500      SKRKRDYSH-----------------------------------------
C.cajan_02643         SKRKR---------------------------------------------
KNAT7                 SKRKH---------------------------------------------
KNAT5                 NKRKRTGKS-----------------------------------------
MtKNOX1               HYYMDN-----VLTNSYPMDLSNTML------------------------
Pisum_AAC32262.1      HYYMDN-----VLTNSFPMDLSNTML------------------------
Ca_00668              HYYMDN-----VLTNPFSMDLPNTML------------------------
C.cajan_16779         HYYMDN-----VLNNPFPMDLSHHML------------------------
Phvul.006G145800      HYYVDT-----VLANPFPMDLSHPML------------------------
Glyma15g11850         HYYMDN-----VLGNPFPMDLSHPML------------------------
Lj6g3v1812030         HYYMDN-----VMSAPFPMDLSNHML------------------------
C.cajan_04460         RYYMEN-----VLANHFPMDLSHTML------------------------
Phvul.003G081800      HYYMEN-----VVGNPFPDLSHTML-------------------------
Glyma07g39350         HYYMEN-----VLGNPFPMDLSHPML------------------------
Aradu.S7JJ            HYYMDN-----VLANPFSMDLPNTML------------------------
Aradu.I940M           HYYIDN-----VVANPFPMDFSHTML------------------------
Lj4g3v0133580         HQYMNS----TVLGNHFPMDLSHTML------------------------
STM                   HHYFMD----NVLGNPFPMDHISSTML-----------------------
C.cajan_09988         -YYMEN-----VMCKPFPMDGMPMLL------------------------
Phvul.008G212100      -YYMEN-----VMCKPFPMDGMPMLL------------------------
Lj2g3v2900220         -YYMEN-----VMCKPFPMDAMPMLL------------------------
Ca_10289              -YYMEN-----VMCKPFPMDAMPMLL------------------------
MtKNOX6               -YYMEN-----VMCKPFPMDAMPMLL------------------------
MtKNOX2               QS-----AAL-YMDGHYMADG-PYRLGP----------------------
Ca_09202              QN-----ATL-YMDAHYMPDG-PYRLGP----------------------
Glyma0041s00360       QS-----ATL-YMDGHYMADG-HYRLGP----------------------
Glyma14g10430         QS-----ATL-YMDGHYMADG-HYRLGP----------------------
C.cajan_22366         QS-----ATL-YMDGHYMADG-HYRLGP----------------------
Vang01g18130          QS-----ATL-YMDGHYMADV-----------------------------
Vradi06g14320         --------------------------------------------------
Phvul.001G032200      QS-----ATL-YMDGHYMADG-HYRLGP----------------------
Lj0g3v0083039         QN-----ATL-YMDGHYMAADGHYRLGP----------------------
C.cajan_09313         QN-----ATL-YMDGHYLADG-HYRLGP----------------------
Glyma04g05210         QN-----ATL-YMDGHYMAND-HYRLWP----------------------
Aradu.RQF3U           HNNHQNASPL-YMDSHYVMPDGHYRLPP----------------------
KNAT1                 PHH----AAL-YMDGHYMGDG-PYRLGP----------------------
MtKNOX7               RFLTEE--------------------------------------------
Ca_18152              RFLGE---------------------------------------------
Lj2g3v1415210         --------------------------------------------------
C.cajan_12054         RFLADE--------------------------------------------
Phvul.002G064100      RFLGEE--------------------------------------------
Glyma01g03450         RFLADE--------------------------------------------
Glyma02g04190         RILADE--------------------------------------------
C.cajan_33491         RFLTDE--------------------------------------------
Phvul.003G062500      RFLTDE--------------------------------------------
Glyma08g39170         RFLTDE--------------------------------------------
Glyma18g20293         RFLTDE--------------------------------------------
Aradu.986KM           --------------------------------------------------
KNAT2                 TFFTE---------------------------------------------
KNAT6                 SFFTEE--------------------------------------------
MtKNOX8               TGIAGPLLRPSQKSNPEHYAYVNFSNRHLCHSLSRSVQLAYTYLCSGYAS
Pisum_ALG04697.1      TGIAEPL-------------------------------------------
Ca_03625              TAGGGHL-------------------------------------------
C.cajan_33548         SNIIGETM------------------------------------------
C.cajan_33553         SNIGQTM-------------------------------------------
Glyma20g22986         SGLGGPM-------------------------------------------
Vang06g14860          SAIVRGPM------------------------------------------
Vradi08g11380         SAIGRGPM------------------------------------------
Phvul.007G201400      SAIGRGPM------------------------------------------
Lj0g3v0183889         GIIGPM--------------------------------------------
Glyma03g39041         --------PMLF--------------------------------------
Glyma19g41610         GGGGGIGGPMLF--------------------------------------
C.cajan_10257         PVLL----------------------------------------------
Vang0268s00020        ---VGGGAMFI---------------------------------------
Vradi03g07470         ---VDGGAMFF---------------------------------------
Phvul.001G224900      GGGVIGGAMFF---------------------------------------
Aradu.577R9           PRCDPYVALISELSDV----------------------------------
                                                                        
