# Supplementary material for: Rewiring of a KNOXI regulatory network mediated by UFO underlies the compound leaf development in Medicago truncatula
Source: Nat Commun. 2024 Apr 6;15:2988. doi: 10.1038/s41467-024-47362-w (PMC10998843; doi:10.1038/s41467-024-47362-w)
Supplement: Supplementary file 6 — Supplementary Data 3 [file 41467_2024_47362_MOESM6_ESM.txt]

CLUSTAL 2.1 multiple sequence alignment


MtKNOX9               ------------------------------------------------------------
Pisum_AKL59484.1      ------------------------------------------------------------
Ca_06754              ------------------------------------------------------------
MtKNOX10              ------------------------------------------------------------
Pisum_AKL59485.1      ------------------------------------------------------------
Ca_24500              ------------------------------------------------------------
Lj6g3v1088990         ------------------------------------------------------------
Aradu.W71G4           ------------------------------------------------------------
Vang09g04960          ------------------------------------------------------------
Vradi05g03240         ------------------------------------------------------------
Glyma09g12820         ------------------------------------------------------------
C.cajan_47004         ------------------------------------------------------------
Glyma13g22530         ------------------------------------------------------------
Glyma17g11330         ------------------------------------------------------------
Vang11g12820          ------------------------------------------------------------
Vradi07g21010         ------------------------------------------------------------
Phvul.003G174900      ------------------------------------------------------------
Lj0g3v0268639         ------------------------------------------------------------
Aradu.6LK51           ------------------------------------------------------------
C.cajan_39403         ------------------------------------------------------------
KNAT3                 ------------------------------------------------------------
KNAT4                 ------------------------------------------------------------
MtKNOX3               ------------------------------------------------------MAYQNQ
Pisum_AKL59479.1      ------------------------------------------------------MAYHNQ
Ca_09068              ------------------------------------------------------MAYHNQ
Os08g0292900          ------------------------------------------------------------
Glyma04g06810         --------------------------------------------------------MAYH
Glyma06g06886         ---------------------------------------------------------MAY
Phvul.009G090500      ---------------------------------------------------------MAY
Vang05g09220          ---------------------------------------------------------MAY
C.cajan_48022         ---------------------------------------------------------MAY
Aradu.26U2T           ------------------------------------------------------------
Lj1g3v1853300         -----------------------------------------------------MAYNHHH
Aradu.D9Q5D           ---------------------------------------------------------MAY
Glyma14g13750         --------------------------------------------------------MAYH
Glyma17g32980         -------------------------------------------------------MAYHN
MtKNOX5               ------------------------------------------------------------
Ca_01733              ------------------------------------------------------------
Pisum_AKL59482.1      ------------------------------------------------------------
Os02g0182800          ------------------------------------------------------------
Os06g0646600          ------------------------------------------------------------
MtKNOX4               ------------------------------------------------------------
Pisum_AKL59481.1      ------------------------------------------------------------
Aradu.69PE5           ------------------------------------------------------------
Phvul.002G153300      ------------------------------------------------------------
Vang07g04300          ------------------------------------------------------------
C.cajan_13158         ------------------------------------------------------------
Lj2g3v2003070         ------------------------------------------------------------
Glyma01g42410         ------------------------------------------------------------
Glyma11g02960         ------------------------------------------------------------
Glyma05g03650         ------------------------------------------------------------
Glyma17g14180         ------------------------------------------------------------
Vang11g06920          ------------------------------------------------------------
Vradi07g13210         ------------------------------------------------------------
Phvul.003G213500      ------------------------------------------------------------
C.cajan_02643         ------------------------------------------------------------
KNAT7                 ------------------------------------------------------------
Os03g0123500          ------------------------------------------------------------
KNAT5                 ------------------------------------------------------------
MtKNOX1               ------------------------------------------------------------
Pisum_AAC32262.1      ------------------------------------------------------------
Ca_00668              ------------------------------------------------------------
C.cajan_16779         ------------------------------------------------------------
Phvul.006G145800      ------------------------------------------------------------
Glyma15g11850         ------------------------------------------------------------
Lj6g3v1812030         ------------------------------------------------------------
C.cajan_04460         ------------------------------------------------------------
Phvul.003G081800      ------------------------------------------------------------
Glyma07g39350         ------------------------------------------------------------
Aradu.S7JJ            MMAETAVYQWQYREEKRGEEFSLGRIVSVEKADSFFYHKTRETPSQHHIHPAMEAEGGSS
Aradu.I940M           ------------------------------------------------------------
Lj4g3v0133580         ------------------------------------------------------------
STM                   ------------------------------------------------------------
C.cajan_09988         ------------------------------------------------------------
Phvul.008G212100      ------------------------------------------------------------
Lj2g3v2900220         ------------------------------------------------------------
Ca_10289              ------------------------------------------------------------
MtKNOX6               ------------------------------------------------------------
MtKNOX2               ------------------------------------------------------------
Ca_09202              ------------------------------------------------------------
Glyma0041s00360       ------------------------------------------------------------
Glyma14g10430         ------------------------------------------------------------
C.cajan_22366         ------------------------------------------------------------
Vang01g18130          ------------------------------------------------------------
Vradi06g14320         ------------------------------------------------------------
Phvul.001G032200      ------------------------------------------------------------
Lj0g3v0083039         ------------------------------------------------------------
C.cajan_09313         ------------------------------------------------------------
Glyma04g05210         ------------------------------------------------------------
Aradu.RQF3U           ------------------------------------------------------------
Os03g0673000          ------------------------------------------------------------
KNAT1                 ------------------------------------------------------------
Os07g0129700          ------------------------------------------------------------
Os03g0727000          ------------------------------------------------------------
MtKNOX7               ------------------------------------------------------------
Ca_18152              ------------------------------------------------------------
Lj2g3v1415210         ------------------------------------------------------------
C.cajan_12054         ------------------------------------------------------------
Phvul.002G064100      ------------------------------------------------------------
Glyma01g03450         ------------------------------------------------------------
Glyma02g04190         ------------------------------------------------------------
C.cajan_33491         ------------------------------------------------------------
Phvul.003G062500      ------------------------------------------------------------
Glyma08g39170         ------------------------------------------------------------
Glyma18g20293         ------------------------------------------------------------
Aradu.986KM           ------------------------------------------------------------
KNAT2                 ------------------------------------------------------------
KNAT6                 ------------------------------------------------------------
MtKNOX8               ------------------------------------------------------------
Pisum_ALG04697.1      ------------------------------------------------------------
Ca_03625              ------------------------------------------------------------
C.cajan_33548         ------------------------------------------------------------
C.cajan_33553         ------------------------------------------------------------
Glyma20g22986         ------------------------------------------------------------
Vang06g14860          ------------------------------------------------------------
Vradi08g11380         ------------------------------------------------------------
Phvul.007G201400      ------------------------------------------------------------
Lj0g3v0183889         ------------------------------------------------------------
Glyma03g39041         ------------------------------------------------------------
Glyma19g41610         ------------------------------------------------------------
C.cajan_10257         ------------------------------------------------------------
Vang0268s00020        ------------------------------------------------------------
Vradi03g07470         ------------------------------------------------------------
Phvul.001G224900      ------------------------------------------------------------
Aradu.577R9           ------------------------------------------------------------
Os01g0302500          ------------------------------------------------------------
Os05g0129700          ------------------------------------------------------------
Os03g0673500          ------------------------------------------------------------
Os03g0727200          ------------------------------------------------------------
Os03g0771500          ------------------------------------------------------------
Os03g0772100          ------------------------------------------------------------
                                                                                  

MtKNOX9               -----------------------------------------------MAFHEHLQQEIAF
Pisum_AKL59484.1      -----------------------------------------------MAFHDHLQQEIAF
Ca_06754              -----------------------------------------------MAYEENIEEEIGY
MtKNOX10              ----------------------------------------------MAFHHDHLSHEINF
Pisum_AKL59485.1      ----------------------------------------------MAYHHDHLSHEINF
Ca_24500              ----------------------------------------------MAFHHDHLSHEINF
Lj6g3v1088990         -----------------------------------------------MAYHDHLSHEISF
Aradu.W71G4           -----------------------------------------------MAFRDHQPHEITF
Vang09g04960          -----------------------------------------------MAFHDHMAHEITF
Vradi05g03240         -----------------------------------------------------MAHEITF
Glyma09g12820         -----------------------------------------------MAFHEHLPHEITF
C.cajan_47004         -----------------------------------------------MAFHEHLPHEITF
Glyma13g22530         -----------------------------------------------MAFHDHLQHEIGF
Glyma17g11330         -----------------------------------------------MAFHDHLQHEIAF
Vang11g12820          -----------------------------------------------MAFQDHLQHEIAF
Vradi07g21010         -----------------------------------------------MAFQDHLHHEIAF
Phvul.003G174900      -----------------------------------------------MAFHDHLQHEIAF
Lj0g3v0268639         ----------------------------------------------MAFHDHHLQHEIAF
Aradu.6LK51           ----------------------------------------------MAFHEHHMQHEIAF
C.cajan_39403         --------------------------------------------------MAFHDHQIPF
KNAT3                 ----------------------------------------------MAFHHNHLSQDLSF
KNAT4                 ----------------------------------------------MAFHN------NHF
MtKNOX3               HLSQELPIQHFTDQTNNNNNNSFRSILPDSPDPNSKPDSDPNN--QLQTTPNWLNNAILR
Pisum_AKL59479.1      HLSQEIPIHHFTDQSNNN---TFRSILPDSPDPNSKPDSDPN---QLQTTPNWLNNAILR
Ca_09068              HLSQQLPIHHFTEQTNSFR-SILPDQLPSSPDPNSKPGSDPNQHHTLQTTPNWLNNALLR
Os08g0292900          ------------------------------------------------------------
Glyma04g06810         HNPQELPLHHFTDQQQHHNQPLVDNSLLSDP------ASKP-ASDPHQPAPNWLNNALLR
Glyma06g06886         HNPQDLPLHHFTDQQQHHNHTLPHNSLLSDP------ASKP-ASDPHQPAPNWLNNALLR
Phvul.009G090500      HNPQDLPLHHFTDQQHHN-QTLTHSSLLSDP------TSKP-PSDPHQPAPNWLNNALLR
Vang05g09220          HNPQDLPLHHFTDQQQHHNQTLTDASLLSDP------TSKP-PSDPHQPAPNWLNNALLR
C.cajan_48022         HNPQDLPLHHFTEQ---------DTSLLSDP------NSKP-PSDPHHPAPNWLNNALLR
Aradu.26U2T           ------------------------------------------------------------
Lj1g3v1853300         HLSQDLPIHHFSDQQQQDHHN--HHPLLDDP------TTKPNSSDPHQTAPNWLNNALLR
Aradu.D9Q5D           HNHNPLSVSDSHDDLPLHHFTHQSNTFPSSPPHP---NSKPNSDPLQTTAPSWLNNALLR
Glyma14g13750         NHNLSQQDLPLHHFPNQSILPDQQQQLPSSPEPN---SKPPSD---LQTAPNWLNDALLR
Glyma17g32980         HHNLSQQDLPPLHHFPNQSMLPDQQLLPSSPEPN---SKPPSDPHPLQTAPNWLNDALLR
MtKNOX5               --------MAYHNQDNPLHHFTEQQQPTSDPHHS------------FQTAPNWLNNALLR
Ca_01733              --------MSYHNHHPLHHFTHSATQPTSDPHHS------------FQTAPNWLNNALLR
Pisum_AKL59482.1      ----MAYQNHQLSQNHFTHDDSTTTEPTSEPHPS------------FQTAPNWLNNALLP
Os02g0182800          ------------------------------------------------MAFHYPDHGLAM
Os06g0646600          ------------------------------------------------MAFHYQDHALAM
MtKNOX4               ------------------------------------------------------------
Pisum_AKL59481.1      ------------------------------------------------------------
Aradu.69PE5           ------------------------------------------------------------
Phvul.002G153300      ------------------------------------------------------------
Vang07g04300          ------------------------------------------------------------
C.cajan_13158         ------------------------------------------------------------
Lj2g3v2003070         ------------------------------------------------------------
Glyma01g42410         ------------------------------------------------------------
Glyma11g02960         ------------------------------------------------------------
Glyma05g03650         ------------------------------------------------------------
Glyma17g14180         ------------------------------------------------------------
Vang11g06920          ------------------------------------------------------------
Vradi07g13210         ------------------------------------------------------------
Phvul.003G213500      ------------------------------------------------------------
C.cajan_02643         ------------------------------------------------------------
KNAT7                 ------------------------------------------------------------
Os03g0123500          ------------------------------------------------------------
KNAT5                 -------------------------------------------MSFNSSHLLPPQEDLPL
MtKNOX1               ----------MEGSSNGSCSYVMGAFGENSGGLCPPMMMMPLVTSSHHNAHHPINSNNNN
Pisum_AAC32262.1      ----------MEGSSNGSSSYVMAAFGENSGGLCPPMMMMPLVTSSHHHPIN-----SNN
Ca_00668              ----------MEGSSNGTSSYVMAFG-ENSGGLCPMMMMPLVTSTSHHATTTHHPLNNNN
C.cajan_16779         -----------MEGSSSNGPSYLLAFGENSGGLCP--MTMMPLVTSHHAAHHPINPNPSN
Phvul.006G145800      -----MCKKAMEGSSNSNGTSYLLAFGENSGGLCP--MTMMPLVTSHHAGHHPINPNPSN
Glyma15g11850         ----------MEGSSCSNDTSYLLAFGENSGGLCP--MTMMPLVTSHHATNP---SNPSN
Lj6g3v1812030         -------MEGNNSNCNGPSSSYLMAFGENSGGLCPMSMMMMPLVTSHHQINPPNPHHHHN
C.cajan_04460         ------------MEGGSNEASSVMGFGENTRSSGVCPMMMMPLVTSHHAGHHPLNPNLNN
Phvul.003G081800      ------------MEGGSNEASSVMGFGENTSSSGVCPMMMMPLVTSHHGGHHPLNPNLNN
Glyma07g39350         ---------MGEEAMEGVISSKGMGFGENTSSSGVCPMMMMPLVTSHHVGHHPLNHPILN
Aradu.S7JJ            NGGPSSNCFMAFGENNNNSSSNNNNNSVSGSGLSPMMMMPLLTTNSHHPTNNLIPHQNHT
Aradu.I940M           --------------------------------------MMPLLTTTHNQVINPLPNLNYS
Lj4g3v0133580         ---------------MEGSSSVMMGFGENNNNSGIYPMTMMPAFMNSSTLNNPNQDTTNS
STM                   ----------MESGSNSTSCPMAFAGDNSDGPMCPMMMMMPPIMTSHQHHGHDHQHQQQE
C.cajan_09988         ------------------------------------------------------------
Phvul.008G212100      ---------------------MDMMNMETNRKFLSLPLSNNSGAQMRSDRRVPVATNSIA
Lj2g3v2900220         ---------------------MDMMNMETNRKFLSLPLSNNSNNNSGPQMRRVPVVMSNA
Ca_10289              ------------------------------MDHHHHPMNIMNINMDTTNRKFHSFPLTTN
MtKNOX6               ---------------------------------MDHQNQMMNMETNRKFFSFPLSNNSSG
MtKNOX2               -------MEEYTNNPNPNPNSRPNFLYSIASGNNQHQHQHN-----------HQHNQIPM
Ca_09202              ------------------------------------------------------------
Glyma0041s00360       ------------------------------------------------------------
Glyma14g10430         MEEYTSNNHLSENTGPSPSTPRPNFLYSSASGGNHNHQHQH------HSHHHHHHHQFPI
C.cajan_22366         MEEYTNNNNHLSENTGPRPSPRPNFLYSSSSGGNQNQNQSH------HHHHHHHHQQFPI
Vang01g18130          -MEGYTNNNHLSENTAPSPSPRPNFLYSPPTGGSHSHSHSHHQHQHQHHSHHHQHHQFPI
Vradi06g14320         -MEEYTNNNHLSENTAPSPSPRPNFLYSPPSGG--------------NHSHSHNHHQFPI
Phvul.001G032200      -MEEYTNNNHLSENTGPSPSPRPNFLYSSPSGGNHNHHQHQHQHQHQHHSHHHQHHQFPI
Lj0g3v0083039         ------------------------------------------------------------
C.cajan_09313         ------MEEFTNNHLSENTSPRANLLYSLACGSSVGN----------------RHQQLPF
Glyma04g05210         ------MEEYTNNHLSQNTSPRANLLYSLAGGSSVGNR---------------HHQLIPF
Aradu.RQF3U           ---MEEYTNNSNNNQSPSSSSRASFLYSSFGVGAATSSSIP-------------HHLPIN
Os03g0673000          ------------------------------------------------------------
KNAT1                 --------MEEYQHDNSTTPQRVSFLYSPISSSNKNDNTSDTNNN--NNNNNSSNYGPGY
Os07g0129700          -----------------------------------------------------MDQSFGN
Os03g0727000          -------MEEISHHFGVVGASGVHGG------------------------HQHQHHHHPW
MtKNOX7               ------------MEEMYGVPT--TVEYGDKSLMTPENLIFPADYNSFLMSTTSSTNRIPM
Ca_18152              ------------MEEMYGVPS--TVEYADKSLMTPENLIFAADYHSFLMSTSSAN-RIPM
Lj2g3v1415210         ------------MDEMYGVPS--TAEYADKALMPPENLIFPADYHSFLMSSSTAD-RIPM
C.cajan_12054         ------------MDEMYGVPS--TAEYADKALMTPENLIFPADYH-GYLAAARIP----M
Phvul.002G064100      ------------MDEMYGVP-----EYADKPLMTPENLIFPPDYP-AFLTAARIP----I
Glyma01g03450         ------------MDGMYGVP----PEYADKALMTPENLIFPPDYHHAFLSAGRIP----L
Glyma02g04190         ------------MDGMYGVP----AEYADKALMTPENLIFPPDYHHDFLAAGRIP----L
C.cajan_33491         -----------MEDEMYGVAT--TAEYSEKALMTPENIFPAEYHSFLMSSGGRIP----M
Phvul.003G062500      -----------MEDQMYGMPP--TAEYSEKALMAPENIFPAEYHGFLMSSAGRIP----M
Glyma08g39170         -----------MEDEMYGVSS--TTEYSDGALMTPENIFPAEYHSFLMSSAARIP----M
Glyma18g20293         -----------MEDEIYGVSS--TAEYTDRALMTPENIFPAEYHSFLMSSAARTP----M
Aradu.986KM           -----------MEDEMYGVPPSSTTVYSDRAPLTPDNLIFPVEYHSFLMSTGARIP---M
KNAT2                 ------------MDRMCGFRSTEDYSEKATLMMP-------SDYQSLICSTTGDN--QRL
KNAT6                 ------------MDGMYNFHSAGDYSDKSVLMMSPESLMFPSDYQALLCSSAGENRVSDV
MtKNOX8               ------------------------------------------------------------
Pisum_ALG04697.1      ------------------------------------------------------------
Ca_03625              ------------------------------------------------------------
C.cajan_33548         ------------MEDFYKLN-----PLLSCP-EDVVREVNVNASATDAS---ELNIGLVA
C.cajan_33553         ------------MEDFYKLN-----PLLSCP-EDVVREVNVTAAS-------ELNLGLVA
Glyma20g22986         ------------MEDIYKMN-----PLLSCPGGDVVREVNVNVNSAIAASASELNLGLVA
Vang06g14860          -------LGYISMENFYKLN-----SLLSCT-EDVVRGVNVNVSAAAAS---ELNLGLVA
Vradi08g11380         ------------MENFYKLN-----SLLSCA-EDVVRGVNVSVSAAAAS---ELNLGLVA
Phvul.007G201400      ------------MENFYKLN-----SLLSCS-EDVVREVNVNVSGTAAS---ELNLGLVA
Lj0g3v0183889         ------------MEDIYRMN-----PFLSSPQDHVVATAGS----------SQLHLGLVA
Glyma03g39041         ------------MEAVYRLK-----PLLPCLEEEVVRVG-NATTSEMRVGSTANCCYLQL
Glyma19g41610         ------------MEAVYRLK-----PLL-----DVVRVG-NATTSEMRLESTAN-CYLQL
C.cajan_10257         ------------------------------------------------------------
Vang0268s00020        ------------MEAVYRLK-----PLLPCVEDVLRVGNAAVTTTSDMRLGTTANCYLQL
Vradi03g07470         ------------MEAVYRLK-----PLLPCVEDVLRVGNAAVTTTSDMRLGTTPNCYLQL
Phvul.001G224900      ------------MEPLYRFK-----PLLP------------------SRLRTTPNSYLQL
Aradu.577R9           ---------------MEDFY-----IKLSNNNNNNFEACSSEEDVVVTASKLHLTEATTS
Os01g0302500          ------------MEDLYSIHPGISRV----------------GGAASEASGVGVVVGGGG
Os05g0129700          ------------MEDLYSIHPGISRG----------------GGGGGGGAASEASGVAGG
Os03g0673500          ------------MEQLHLLLASGGGSKASTTITPFCLARDHASTSSP----------SPA
Os03g0727200          ------------MEELEGHRGEGRLPPPPPLLPFPKVSVQVYTVPSS----------STA
Os03g0771500          ------------MESFASLAGGGSSSTTARLPELISPENPDHISPPPLLYQLLAGPESSA
Os03g0772100          --------EIISSFSLLGFVCYNNYYLSALLHLITCPIGHGELRQSRRRWQQQHHSSVAG
                                                                                  

MtKNOX9               QRFTEEEDEER-------------------------------------------------
Pisum_AKL59484.1      QRFTEEEDEDR-------------------------------------------------
Ca_06754              QRFTEEEEXXX-------------------------------------------------
MtKNOX10              QPFNEEQQLNQS---------------------------------------------RD-
Pisum_AKL59485.1      QPFTEEQQLNQS---------------------------------------------RD-
Ca_24500              QPFTEDQQLSQS---------------------------------------------RD-
Lj6g3v1088990         QQFTDDQQMSHQ---------------------------------------------GRD
Aradu.W71G4           QSFTDEQHLNHN---------------------------------------------RD-
Vang09g04960          QPFTEDQQ-------------------------------------------------MGQ
Vradi05g03240         QPFTEEQQ-------------------------------------------------MGQ
Glyma09g12820         QPFAEEQQQ-QQ---------------------------------------------LGQ
C.cajan_47004         QAFAEEQQ-------------------------------------------------LGQ
Glyma13g22530         QRFTEEQELNE----------------------------------------------NRD
Glyma17g11330         QRFTEEQELTE----------------------------------------------NRD
Vang11g12820          QRFTEEQELSE----------------------------------------------GRD
Vradi07g21010         QRFTEDQDLSE----------------------------------------------GRD
Phvul.003G174900      QRFTEEQELSE----------------------------------------------GRD
Lj0g3v0268639         QRFAEEQELSE----------------------------------------------NRD
Aradu.6LK51           QRFTEEQELTAE---------------------------------------------NRD
C.cajan_39403         HRFADDQELSQN---------------------------------------------RDS
KNAT3                 NHFTDQHQPPPPQPPPPPPQQQQHFQEAPPPNWLNTALLRSSDNNNNFLNLHTATANTTT
KNAT4                 NHFTDQQQHQPP--PPPQQQQQQHFQESAPPNWLLR-------SDNNFLNLHTAASAAAT
MtKNOX3               THYTDNNNNNNNNDDVTNNVNNDS-------------------------------DGNGA
Pisum_AKL59479.1      THYTDNNNNNNNNDVNNDNTTND--------------------------------NGNGP
Ca_09068              THYTDNNNNHNNNDDVTNDVNNNDTNVNAV-------------------------NGNAA
Os08g0292900          ------------------------------------------------------------
Glyma04g06810         THYTDNNNNNNVNAANN-----------------------------------------NT
Glyma06g06886         TDYTHTTTTTTTNTAAN-----------------------------------------NS
Phvul.009G090500      AHYTDNTTTNNNNDNNNNSDTNVNA---------------------------------AN
Vang05g09220          THYTNSTTTNNNNDNSN-SDTNVNA---------------------------------AN
C.cajan_48022         THYTHNNNNNSDTNVDA------------------------------------------S
Aradu.26U2T           ------------------------------------------------------------
Lj1g3v1853300         PHYTTTTTTTTN------------------------------------------------
Aradu.D9Q5D           TNFTDTTNTTATSNANN------------------------------------------T
Glyma14g13750         THYTETTTNDATTNTATVAAAAAN----------------------------------SN
Glyma17g32980         THYTDTTN-----TATVATNSNVN----------------------------------VK
MtKNOX5               NLDTNVNATATNNNN---------------------------------------------
Ca_01733              NLDSSNTNVNSTNFLNL-------------------------------------------
Pisum_AKL59482.1      NNSSNTNTNTSTNFLNL-------------------------------------------
Os02g0182800          DPSSAAASS---------------------------------------------------
Os06g0646600          DAAAAAAETGGH------------------------------------------------
MtKNOX4               ------------------------------------------------------------
Pisum_AKL59481.1      ------------------------------------------------------------
Aradu.69PE5           ------------------------------------------------------------
Phvul.002G153300      ------------------------------------------------------------
Vang07g04300          ------------------------------------------------------------
C.cajan_13158         ------------------------------------------------------------
Lj2g3v2003070         ------------------------------------------------------------
Glyma01g42410         ------------------------------------------------------------
Glyma11g02960         ------------------------------------------------------------
Glyma05g03650         ------------------------------------------------------------
Glyma17g14180         ------------------------------------------------------------
Vang11g06920          ------------------------------------------------------------
Vradi07g13210         ------------------------------------------------------------
Phvul.003G213500      ------------------------------------------------------------
C.cajan_02643         ------------------------------------------------------------
KNAT7                 ------------------------------------------------------------
Os03g0123500          ------------------------------------------------------------
KNAT5                 RHFTDQSQQPPP-----------------------------------------------Q
MtKNOX1               TNAN-------NTTGLFLPIPNSTNN----------------------------------
Pisum_AAC32262.1      NNAN-------NTSCLFLPIPNSTNN----------------------------------
Ca_00668              NNINTTNTTNANTNSLFLPISSTNNNN---------------------------------
C.cajan_16779         NTNNNANTN-----CLFIPNCT--------------------------------------
Phvul.006G145800      NTNNNANTN-----CLFIPNCS--------------------------------------
Glyma15g11850         NTNNNENTN-----CLFIPNCS--------------------------------------
Lj6g3v1812030         NNNNNANTNN----CLFLPIPSSTNC----------------------------------
C.cajan_04460         PNPNPNEYTN--TNSLFLPMPCTNNN----------------------------------
Phvul.003G081800      PNRNPNVNTN--TNTLFLPMPTTTNN----------------------------------
Glyma07g39350         ---NPNPNEH--TNTLFLPMPCTNNN----------------------------------
Aradu.S7JJ            STSNNIANIF--------------------------------------------------
Aradu.I940M           NPNNADTNSS--------------------------------------------------
Lj4g3v0133580         FFFPMPCTSN--------------------------------------------------
STM                   HDGYAYQSHHQQSSSLFLQSLAPPQG----------------------------------
C.cajan_09988         ------------------------------------------------------------
Phvul.008G212100      QDHHYTHHNP--------------------------------------------------
Lj2g3v2900220         QDHNYSSQQQ--------------------------------------------------
Ca_10289              NSSLQQHHHN--------------------------------------------------
MtKNOX6               VQNHHNYTQH--------------------------------------------------
MtKNOX2               NNFHGSDNCFQSDQVQHQQHS--AVKT---------------------------------
Ca_09202              ------------------------------------------------------------
Glyma0041s00360       ------------------------------------------------------------
Glyma14g10430         NTFHLQSGGSDHCFQ-SDQVSPHPSVK---------------------------------
C.cajan_22366         NTFHLQSGGSDHCFHESDQVAPHPSVK---------------------------------
Vang01g18130          NTFHLQSGGSDHCFQ-SDQVAPHPSVK---------------------------------
Vradi06g14320         NTFHLQSGGSDHCFQ-SDQVAPHPSVK---------------------------------
Phvul.001G032200      NTFHLQSGGADHCFQ-SDQVAPHPSVK---------------------------------
Lj0g3v0083039         ------------------------MKT---------------------------------
C.cajan_09313         NTFHLQSGGSGHCFQPD-------QVK---------------------------------
Glyma04g05210         NTFHLQTGRSDHCFQPDQAPHPSVKTE---------------------------------
Aradu.RQF3U           TFHLLHHHQSEAAAGSDHCFQSHQVPS---------------------------------
Os03g0673000          ------------------------------------------------------------
KNAT1                 NNTNNNNHHHQHMLFPHMSSLLPQTTE---------------------------------
Os07g0129700          LGGGGGAGGSGKAAASSFLQLPLSTAA---------------------------------
Os03g0727000          GSSLSAIVAPPPPPQLQQQQTQAGGMA---------------------------------
MtKNOX7               FGSDDIFTAAEPSSAG--------------------------------------------
Ca_18152              FGSDDIFSAE-PSSAA--------------------------------------------
Lj2g3v1415210         FGSDDFFSSAEPSSAG--------------------------------------------
C.cajan_12054         FGSDELFSAEPSAG----------------------------------------------
Phvul.002G064100      FGSDDLFSGEPSAASASP------------------------------------------
Glyma01g03450         FGSDELFSSADGIH----------------------------------------------
Glyma02g04190         FGSDEFFSSSAGIH----------------------------------------------
C.cajan_33491         FGSDEFLSAAVAEPYPS-------------------------------------------
Phvul.003G062500      FGSDELLSAAVAITAGLRTEPYPS------------------------------------
Glyma08g39170         FGSDELLS---AVTAGNETEPYPG------------------------------------
Glyma18g20293         FGSDEFLSAAIAVTAGNETEPYPN------------------------------------
Aradu.986KM           FGSDELLSAAASGVTAITEAEPSSNI----------------------------------
KNAT2                 FGSDELATALS-------------------------------------------------
KNAT6                 FGSDELLSVAVSALSSEA------------------------------------------
MtKNOX8               ----MEHNRSDLIRL---------------------------------------------
Pisum_ALG04697.1      ----MEHHQPDLIGS---------------------------------------------
Ca_03625              ----MEVEPVDLS-----------------------------------------------
C.cajan_33548         NNFLHLQEPQ--------------------------------------------------
C.cajan_33553         NNFLHLQHPQ--------------------------------------------------
Glyma20g22986         NNFFQLEEPES-------------------------------------------------
Vang06g14860          NNFLQLEEPES-------------------------------------------------
Vradi08g11380         NNFLQLEEPET-------------------------------------------------
Phvul.007G201400      NNFLQLEEPES-------------------------------------------------
Lj0g3v0183889         SNYLQMEEPEPGLTG---------------------------------------------
Glyma03g39041         EAPQ---QNNVTESS---------------------------------------------
Glyma19g41610         EAPQPQENNNVTDSS---------------------------------------------
C.cajan_10257         ------------------------------------------------------------
Vang0268s00020        EAPEP------NVTE---------------------------------------------
Vradi03g07470         EAPEP------NVTE---------------------------------------------
Phvul.001G224900      EAPQP------DVTD---------------------------------------------
Aradu.577R9           VGVGSNYLLQLAAPD---------------------------------------------
Os01g0302500          GSS---------------------------------------------------------
Os05g0129700          GSSPPHPPPPATTAA---------------------------------------------
Os03g0673500          AVAAPAPPPEATSGSEQS------------------------------------------
Os03g0727200          ASAAAAGGARQAVAPATR------------------------------------------
Os03g0771500          RQHGHDGHHHGGGGGEAA------------------------------------------
Os03g0772100          ADPAGEPGPHLAAPVAVP------------------------------------------
                                                                                  

MtKNOX9               ---------------ASWLNNNNNNARQQNFMQMEPER----------------------
Pisum_AKL59484.1      ---------------VPWMSN-SVNARQQNFMHLEPER----------------------
Ca_06754              ---------------XXXXXX---------------------------------------
MtKNOX10              -MQRLLPFTGAGAGSAPNWLNNAVNLRQQNFLHLQP----------------DTSQNEDV
Pisum_AKL59485.1      -MQRLLPFTGAGAGSAPNWLNNAVNLRQQNFLHLQP----------------DTSQNDDG
Ca_24500              -MQRMLPFS--GTGSAPTWLNNAATLRQQNFLHLQP----------------DTSQNDDV
Lj6g3v1088990         MQQRMMPLSAPGGGAAPTWLNNAAALRQQNFLHLQP----------------DSAAQNDD
Aradu.W71G4           MQRMLTLSGAGDGGPAPTWLN---NVRQQNFLHLQPNASSARNDDVRDMMAAEATSAEKS
Vang09g04960          GRDMQRLLPLSAGAPTWLNGNNAATLRQQNFLHLQPE--------------------SAT
Vradi05g03240         GRDMQRLLPLSAGAPTWLNGSNAATLRQQNFLHLQPE--------------------SAT
Glyma09g12820         SRDMQRLLPLSGGAPTWLNNSNAATLRQQNFLHLQPES-------------------AAT
C.cajan_47004         SRDMQRLLPLSGGAPTWLNG---GSVRQQNFLHLQPE--------------------SVG
Glyma13g22530         MQQ------RLPPPTWLNNVNVNARQQN--------------------------------
Glyma17g11330         MQQ------RLPPPTWLN--NVNARQQN--------------------------------
Vang11g12820          MQQ------RLPPTWLNSVNAAQQRQQN--------------------------------
Vradi07g21010         MQQ------RLPPTWLNSVNAAQQRQQN--------------------------------
Phvul.003G174900      MQQ------RLPATWLNNVNAAQQRQQN--------------------------------
Lj0g3v0268639         MPP------PQP-----TWLNAQQRQQN--------------------------------
Aradu.6LK51           MQQQRAAGVVAPPTWLNNPSSHHHRQQQNFLHQLQPPP---------------------P
C.cajan_39403         LPP-------------------TWRQQN--------------------------------
KNAT3                 ASSSDSPSSAAAAAAANQWLSRSSSFLQRN---NNNNASIVGDGIDDVTGGADTMIQGEM
KNAT4                 SSDSPS------SAAANQWLSRSSSFLQRGNTANNNNNETSGDVIEDVPGGEESMIG---
MtKNOX3               SNFLNLQQTSDTVQTTGQWLARSILHRQHGEVIDNVTMASEVEHELANMKN------DGD
Pisum_AKL59479.1      SNFLNLQTASDSVPNSGQWLARSILHRHHGEVIDDVTDVHDLDDLKGDG-----------
Ca_09068              SNFLNLQTSSDSN----QWLARSILHRHHGEVIDDVGVIAGAGGERGVNEL------GEL
Os08g0292900          ------------------------------------------------------------
Glyma04g06810         NNGTNFLNLHTSTSDSGQWLARPILNRNHSEVIDDVTGAGDSNM--------------AA
Glyma06g06886         NNSTNFLNLHTSASDSGQWQARPILNRNHSEVIDDVAGAG--------------------
Phvul.009G090500      NGATNFLNLHTAATDSGQWLARPILHRNQSEVIDDVAAAGDSAM--------------AG
Vang05g09220          NSGTNFLNLHTAAADSGQWLARPILHRNQSEIIDDVTAAGDSAM--------------TG
C.cajan_48022         NNATNFLNLHSADS-------AQWLHRNQSEVIDDVSGAVELKG----------------
Aradu.26U2T           ------------------------------------------------------------
Lj1g3v1853300         -ANTNFLNLQTANSDSSAAQSSSQWLAR--PVLHGKVIDGGADM--------------SH
Aradu.D9Q5D           NANSNFLNLH-TASDSAASQPSPWLDATGVNFEPVDLKTGIANA--------------KG
Glyma14g13750         VNGSNFLNLNPGASDAQWPA---LHRHPGEVIDAG-----------------------AG
Glyma17g32980         VNGSNFLKLNPGASDAQWLARPALHRHPGEVIDDG-----------------------AG
MtKNOX5               -----------GSQSSGQWLSRPILHRNHSEVIDDVTGAGMKAEE---------------
Ca_01733              --------DTAASQSSNHWLSHPILHRNNSEVIDDIAG--VKVAE---------------
Pisum_AKL59482.1      --------HSSAASASQ--------SSSQWPRTEDSTIAGMKALD---------------
Os02g0182800          ------------------------------------------------------------
Os06g0646600          ------------------------------------------------------------
MtKNOX4               ----------------------------------------------------------MQ
Pisum_AKL59481.1      ----------------------------------------------------------MQ
Aradu.69PE5           ---------------------------------------------------------MMQ
Phvul.002G153300      ----------------------------------------------------------MQ
Vang07g04300          ----------------------------------------------------------MQ
C.cajan_13158         ------------------------------------------------------------
Lj2g3v2003070         ----------------------------------------------------------MQ
Glyma01g42410         ------------------------------------------------------------
Glyma11g02960         ------------------------------------------------------------
Glyma05g03650         ------------------------------------------------------------
Glyma17g14180         ----------------------------------------------------------MQ
Vang11g06920          -------CFHASIASPLPLPYIEWSSTQPHSFPLNNPSLSNSIILTPFSSLNHSPPRALQ
Vradi07g13210         ------------------------------------------------------------
Phvul.003G213500      ------------------------------------------------------------
C.cajan_02643         ------------------------------------------------------------
KNAT7                 -----------------------------------------------------------M
Os03g0123500          ------------------------------------------------------------
KNAT5                 RHFSETPSLVTASFLNLPTTLTTADSDLAPPHRNGDNSVADTNPRWLSFHSEMQNTGEVR
MtKNOX1               --------------------------------NNNHYTNCN-NNTSSIMLQNNHQNTPGL
Pisum_AAC32262.1      --------------------------------NNHYTNNNNSNNTMLQNNHHTTQNTPGL
Ca_00668              -------------------------------LFTNCNNTTVGNNTTSSIMFHNNNNTPGL
C.cajan_16779         -------------------------------NSETHPSIMLDNNHNNTTDDN----NTGL
Phvul.006G145800      -------------------------------NSGTP-SIMLDNNHNNNDDNN----NTGV
Glyma15g11850         -------------------------------NSSGTPSIMLHNNNNTDDDNNKTSTNTGL
Lj6g3v1812030         -------------------------------NSSASPSIMLDNNTTPTNN-------PGL
C.cajan_04460         ------------------------------------HRTNRNTTGNSSIFQDNNHNTNAA
Phvul.003G081800      ------------------------------------HHPNR-----NSIHDNNHNTNTSE
Glyma07g39350         ------------------------------------HHPNR----------NNHNSNATE
Aradu.S7JJ            -----------------------------------LPNTNTSFMLENNTTTTTTTTTTGL
Aradu.I940M           -----------------------------------FPLPMLTTHQEPIRNNMLHTNNTGI
Lj4g3v0133580         ------------------------------------------HDPNPNNLNTNTNNNTGL
STM                   -------------------------------------------TKNKVASSSSPSSCAPA
C.cajan_09988         ------------------------------------------------------------
Phvul.008G212100      ------------------------------------------------------------
Lj2g3v2900220         ------------------------------------------------------------
Ca_10289              ------------------------------------------------------------
MtKNOX6               ------------------------------------------------------------
MtKNOX2               -------------------------------EANSTSQLHTPIFHYPALMRTNIIPHTN-
Ca_09202              ------------------------------------------------------------
Glyma0041s00360       ------------------------------------------------MRG----NLHN-
Glyma14g10430         -------------------------------SEASTSQLHAPIFHYPLMRG----NLHN-
C.cajan_22366         -------------------------------TEATTSKLHAPIFHYPLMRA----NLHN-
Vang01g18130          -------------------------------TEASTSQLHAPIFHYPLMRG----TLHS-
Vradi06g14320         -------------------------------TEASTSQLHAPIFHYPLMRG----TLHN-
Phvul.001G032200      -------------------------------TEASSSQLHAPIFHYPLMRG----NLHNN
Lj0g3v0083039         -------------------------------EATTSQLLHTPIFHYPLMRGNLMH-----
C.cajan_09313         -------------------------------TEST-------NFHYPLMSP---------
Glyma04g05210         -------------------------------SNNS-------HLHYPLMRSN--------
Aradu.RQF3U           -------------------------------VKTEPRNSSQQIFNYPLMRPN--------
Os03g0673000          ------------------------------------------------------------
KNAT1                 -------------------------------NCFRSDHDQPNNNNNPSVKSEASSSRINH
Os07g0129700          -------------------------------AATAYYGTPLALHQAAAAAGPSQYHGHGH
Os03g0727000          -------------------------------HTPLTLNTAAAAVGNPVLQLANG------
MtKNOX7               ------------------------------------------------------------
Ca_18152              ------------------------------------------------------------
Lj2g3v1415210         ------------------------------------------------------------
C.cajan_12054         ------------------------------------------------------------
Phvul.002G064100      ------------------------------------------------------------
Glyma01g03450         ------------------------------------------------------------
Glyma02g04190         ------------------------------------------------------------
C.cajan_33491         ------------------------------------------------------------
Phvul.003G062500      ------------------------------------------------------------
Glyma08g39170         ------------------------------------------------------------
Glyma18g20293         ------------------------------------------------------------
Aradu.986KM           ------------------------------------------------------------
KNAT2                 ------------------------------------------------------------
KNAT6                 ------------------------------------------------------------
MtKNOX8               ------------------------------------------------------------
Pisum_ALG04697.1      ------------------------------------------------------------
Ca_03625              ------------------------------------------------------------
C.cajan_33548         ------------------------------------------------------------
C.cajan_33553         ------------------------------------------------------------
Glyma20g22986         ------------------------------------------------------------
Vang06g14860          ------------------------------------------------------------
Vradi08g11380         ------------------------------------------------------------
Phvul.007G201400      ------------------------------------------------------------
Lj0g3v0183889         ------------------------------------------------------------
Glyma03g39041         ------------------------------------------------------------
Glyma19g41610         ------------------------------------------------------------
C.cajan_10257         ------------------------------------------------------------
Vang0268s00020        ------------------------------------------------------------
Vradi03g07470         ------------------------------------------------------------
Phvul.001G224900      ------------------------------------------------------------
Aradu.577R9           ------------------------------------------------------------
Os01g0302500          ------------------------------------------------------------
Os05g0129700          ------------------------------------------------------------
Os03g0673500          ------------------------------------------------------------
Os03g0727200          ------------------------------------------------------------
Os03g0771500          ------------------------------------------------------------
Os03g0772100          ------------------------------------------------------------
                                                                                  

MtKNOX9               -----REKSMDRNHRNDNNCETEELREYKAEILGHPLYDQLLSAHVS-------------
Pisum_AKL59484.1      -----REKSMDR-NRSESNCEREELSEYKAEILGHPLYDQLLSAHVS-------------
Ca_06754              -------------XRSEKNCETEELREYKTEILGHPLYDQLLSAHVS-------------
MtKNOX10              R-----GITRDRNRAESNTESSEELSQYKADILGHPLYDQLLSAHVS-------------
Pisum_AKL59485.1      RGIHMMEKSRDRNRTESSNIESEELSQYKADILGHPLYDQLLSAHVS-------------
Ca_24500              RGINMMEKIRDRNRTESNNTESEELSQYKADILGHPLYDQLLSAHVS-------------
Lj6g3v1088990         VVRGLMEKRPR-------------------------LYVQLLSAHVS-------------
Aradu.W71G4           MDHRKNYLQQQRTMTESNNCDSEDAAEYKADILGHPLYEQLLSAHVS-------------
Vang09g04960          AQPNDDVRGGIDRNRTESNSEPDDLAEYKADILGHPLYDQLLSAHVS-------------
Vradi05g03240         AQPNDDVRGGIDRNRTESNSEPDDLAEYKADILGHPLYDQLLSAHVS-------------
Glyma09g12820         AAQQNDDVRAMDRNRTESNSEADDLAEYKADILGHPLYDQLLSAHVS-------------
C.cajan_47004         AQQNDDVRGGMDRNRTESNSEADDLAEYKADILRHPLYDQLLSAHVS-------------
Glyma13g22530         -FLDSEKSVDRN--RSESNCESEDLREYKADILGHPLYDQLLSAHVS-------------
Glyma17g11330         -FLDTEKSVDRNN-RSESNCESEDLREYKADILGHPLYDQLLSAHVS-------------
Vang11g12820          -FLDGAAEKSVDRNRGESNCESEDLREYKADILGHPLYDQLLSAHVS-------------
Vradi07g21010         -FLDAAAEKSVDRNRGESNCESEDLREYKADILGHPLYDQLLSAHVS-------------
Phvul.003G174900      -FLDSAAEKSADRNRGESNCESEDLREYKADILGHPLYDQLLSAHVS-------------
Lj0g3v0268639         -FMHLQPETSTAEKSGGG---GEDLREYKADILGHQLYEQLLSAHVS-------------
Aradu.6LK51           PPPETATTTEKSMDRNTSFESSDELREYKADILGHPLYDQLLSAHVS-------------
C.cajan_39403         -------------------FLDQDLRDYKADILGHPLYDQLLSAHVS-------------
KNAT3                 KTGGGENKNDGGGATAADGVVSWQNARHKAEILSHPLYEQLLSAHVA-------------
KNAT4                 ---------------EKKEAERWQNARHKAEILSHPLYEQLLSAHVA-------------
MtKNOX3               SDGLGGKSEVAVVGDGG--LVNWQMGRWKAEIMAHPLYEQLLSAHVA-------------
Pisum_AKL59479.1      ----GVSKGDAVVVGDG--MVNWQTGRWKAEIMSHPLYEQLLSAHVA-------------
Ca_09068              KGEGVGGKEETVVGDGGGGMVNWQTGRWKAEIMAHPLYEQLLSAHVA-------------
Os08g0292900          ------------------------------------------------------------
Glyma04g06810         AESGDLKGDAAAVEGGSDGLMNWQNARLKAEILAHPLYEQLLSAHVA-------------
Glyma06g06886         AESGDLKGETAPVDG----LLNWQNARLKAEILTHPLYEQLLSAHVA-------------
Phvul.009G090500      AGSGDLKSEAAAVEGGGDGLMNWQNARFKAEILSHPLYEQLLSAHVA-------------
Vang05g09220          AGSGDLKSEAAAVEGGGDGLMNWQNARFKAEILSHPLYEQLLSAHVA-------------
C.cajan_48022         ------------------EAVEWQNARHKAEILAHPLYEQLLSAHVA-------------
Aradu.26U2T           -----------------------QNARYKAEILSHPLYEQLLSAHVA-------------
Lj1g3v1853300         DSTGGEKTEPVTEGGADGGLMSWQNAKCKAEILSHPLYEQLLSAHVA-------------
Aradu.D9Q5D           DVTAAVVGDGGGGDGGGGGMVNWQVGRWKAEILAHPLYEQLLSAHVA-------------
Glyma14g13750         DSMVEHADLKGGGGDGGGDAVNWQIGRWKAEILQHPLYEQLLSAHVS-------------
Glyma17g32980         ESMVEHADLK----DGGGDAVSWQIGRCKTEILQHPLYEQLLSAHVA-------------
MtKNOX5               -----------SGEATAEGVMNWQKAKHKGEIMAHPLYEQLLSAHVS-------------
Ca_01733              -----------TGEAAAEGVMKWQNAKYKGEIMAHPLYEQLLSAHVA-------------
Pisum_AKL59482.1      -----------SSHAAAEGLMNWQKAKYKGEIMAHPLYEQLLSAHVA-------------
Os02g0182800          -------PNPSFSPGGGGGGGVGGGEREKAAVAAHPLYERLLEAHVA-------------
Os06g0646600          -----HHPGFVGAGGVVGGGGGGGWEREKAAIAAHPLYERLLEAHVA-------------
MtKNOX4               EPSLGMMQGSGGGYGGDGG---GENRQLKAEIATHPLYEQLLSAHVA-------------
Pisum_AKL59481.1      EPSLGMMQGGGGGYGGDGGSG-GENRQLKAEIATHPLYEQLLSAHVA-------------
Aradu.69PE5           EPSLGMMGGGGEMSSATGSGGEQQQRQLKAEIATHPLYEQVLAAHVA-------------
Phvul.002G153300      EPSLGIMGG----LGGEVSAD--HHRQLKAEIATHPLYEQLLAAHVA-------------
Vang07g04300          EPRLGMMGG----LSGEVSGD--HHRQLKAEIATHPLYEQLLAAHVA-------------
C.cajan_13158         -----------------MAAD--HHRQLKAEIATHPLYDQLLAAHVA-------------
Lj2g3v2003070         EPNLGMMGGGFTGDVSASGDH--HHRQLKAEIATHPLYEQLLAAHVA-------------
Glyma01g42410         ------MQEPSLGLMGEVSGD--HHRQLKAEITTHPLYEQLLAAHVA-------------
Glyma11g02960         ------MQEAGLGMMGEVSGD--QHRQLKAEIATHPLYEQLLAAHVA-------------
Glyma05g03650         MQEAGLGMGMVSGEVSAAGDHHHHHRQVKAEIATHPLYEQLLSAHVS-------------
Glyma17g14180         EAGLGMGMGMMSGEVSAAG---DHHRQVKAEIANHPLYEQLLSAHVS-------------
Vang11g06920          MQEAGLAMNMLSAEVSAAAAD-HHHRQLKADIATHPLYEQLLAAHVS-------------
Vradi07g13210         MQEAGLAMNMLSAEVSAAAAD-HHHRQLKADIATHPLYEQLLAAHVS-------------
Phvul.003G213500      MQEAGLGMNMLSAEVSAAAAD-HHHRQVKAEIATHPLCEQLLAAHVS-------------
C.cajan_02643         ------MQEAAALGMMGGELSDHHHRQVKAEIATHPLYDQLLAAHVS-------------
KNAT7                 QEAALGMMGATVGGDGDTAVVAEQNRQLKGEIATHPMYEQLLAAHVA-------------
Os03g0123500          --SRRHGDGRGVVHRRRRRRGAEERQLLKGEIAVHPLCEQLVAAHVG-------------
KNAT5                 SEVIDGVNADGETILGVVGGEDWRSASYKAAILRHPMYEQLLAAHVA-------------
MtKNOX1               GYYFMDN------INNHGSSSSSSS-SVKSKIMAHPHYHRLLEAYIN-------------
Pisum_AAC32262.1      GYYFMDN------HNNNGASSSSSSSAVKAKIMAHPHYHRLLEAYIN-------------
Ca_00668              GYYFMDNN-----NNNNNGSSSSSSSSVKAKIMAHPHYHRLLEAYIN-------------
C.cajan_16779         GYYFMESGHHHHHRNNNGSSSSSSS-GVKAKIMAHPHYHRLLAAYVN-------------
Phvul.006G145800      GYYFRESGHHNHRNNNNGSSSSSSSSAVKAKIMAHPHYHRLLAAYVN-------------
Glyma15g11850         GYYFMESDHHHRNNNNNGSSSSSSSSAVKAKIMAHPHYHRLLAAYVN-------------
Lj6g3v1812030         GYYFMESDHHHHNNNNG--SSSSSSPAVKAKIMAHPLYQRLLAAYVN-------------
C.cajan_04460         LGYFMEIHHHNNNNDG---SSSSSSSAVKAKIMAHPHYHRLLAAYIN-------------
Phvul.003G081800      LGYFMEIHSRNTNNNNDGSSSSSSSSAVKAKIMAHPHYHRLLAAYVN-------------
Glyma07g39350         LGYFMEIPNNNNDGSS-----SSPSSAVKAKIMAHPHYHRLLAAYVN-------------
Aradu.S7JJ            GYYFMDNN-------NGSSSSSSPSSAVKAKIMAHPHYHRLLAAYVN-------------
Aradu.I940M           CYFMDIHNNH-----HGSSSSSSSSSALKAKIMSHPHYHRLLAAYVN-------------
Lj4g3v0133580         GQYFMEDQIN--HNINKDGSSSTSAAAVKAKIMAHPHYQRLLAAYVN-------------
STM                   YSLMEIHHNEIVAGGINPCSSSSSSASVKAKIMAHPHYHRLLAAYVN-------------
C.cajan_09988         --------------------------------MAHPLFPRLLSSYLN-------------
Phvul.008G212100      -------------------TDT---CSVRDKIMAHPLFPRLLSSYLN-------------
Lj2g3v2900220         -------------------QDHNTSSSVRDKIMAHPLFPRLLSSYLN-------------
Ca_10289              -------------------YNNTANVVVRDKIMAHPLFPRLLSSYLN-------------
MtKNOX6               -------------------QNNTNNNTCRDKIMAHPLFPRLLSSYLN-------------
MtKNOX2               ----IMHNHHHQGGGGSPSSSNVEAEAIKAKIIAHPQYSSLLQAYMD-------------
Ca_09202              -------MHNHHQGGGSPSSS--EAEAIKAKIIAHPQYSTLLEAYMD-------------
Glyma0041s00360       ---TMHHHHPQQQQGGSPTSSTGEVEAIKAKIIAHPQYSNLLEAYMD-------------
Glyma14g10430         ---TMHHPQ---QQGGSPTSSTGEVEAIKAKIIAHPQYSNVLEAYMD-------------
C.cajan_22366         ---NTMHHHHHHQGGASPTSSTTEVEVIKAKIIAHPQYSNLLEAYMD-------------
Vang01g18130          -NTTTTMHHHPHQQGGSPTSSTTEVEAIKAKIIAHPQYSNLLEAYMD-------------
Vradi06g14320         -NTTTTMHHHPHQQGGSPTTSTTEVEAIKAKIIAHPQYSNLLEAYMD-------------
Phvul.001G032200      TTTTTTMHHHPHQQGGSPTSSTTEVEAIKAKIIAHPQYSNLLEAYMD-------------
Lj0g3v0083039         ----------HSQQGGSGSPSSSEVEAIKAKILAHPQYSSLLEAYMD-------------
C.cajan_09313         -------------NLQGGTQSSDEIEAIKAKIIAHPHYLNLLQVYTD-------------
Glyma04g05210         -------LHHMLHPQQGGSQSSNELEAIKAKIIDHPHYSNLLQVYMD-------------
Aradu.RQF3U           -------DLHHSSDQGGTQNSNDDVEAIKAKIIAHPHYSNLLQAYMD-------------
Os03g0673000          ------------------------------------------------------------
KNAT1                 YSMLMRAIHNTQEANNNNNDNVSDVEAMKAKIIAHPHYSTLLQAYLD-------------
Os07g0129700          PHHGGGHHHSKHGGAGGGEISAAEAESIKAKIMAHPQYSALLAAYLD-------------
Os03g0727000          ---SLLDACGKAKEASASASYAADVEAIKAKIISHPHYSSLLAAYLD-------------
MtKNOX7               ------------------IQDDVASNIMKAKIASHPYYPRLLQAYID-------------
Ca_18152              ------------------IQDDVASSVMKAKIASHPYYPRLLQAYID-------------
Lj2g3v1415210         ------------------NQDDVASTVMKAKIASHPQYPRLLQAYIE-------------
C.cajan_12054         --------------IQRPHEEDVASAVMKAKIASHPHYPRLLQAYID-------------
Phvul.002G064100      ------------AGIPRHQDDDVATTVMKAKIASHPHYPRLLQAYID-------------
Glyma01g03450         --------------RQQDEDDVATTTVMKAKIASHPQYSRLLQAYID-------------
Glyma02g04190         --------------RQQ-EDDVAATTVMKAKIASHPHYPRLLQAYIE-------------
C.cajan_33491         ------------VAAPEIQRQHDASSLIKARIASHPHYPRLLEAYID-------------
Phvul.003G062500      -----------VAIAPEIQRHHDTSSLIKAKIASHPHYPRLLQAYID-------------
Glyma08g39170         -----------ATIAPEIQRQNDASSLIKAKIASHPHYPRLLQAYID-------------
Glyma18g20293         -----------VSVAPEIQRHHDASSLIKAKIASHPHYPRLLQAYIE-------------
Aradu.986KM           --------VVPEILQRHHSHDAASSSHMKAKIASHPYYPRLLQAYID-------------
KNAT2                 ---------SELLPRIRKAEDNFSLSVIKSKIASHPLYPRLLQTYID-------------
KNAT6                 ---------ASIAPEIRRNDDNVSLTVIKAKIACHPSYPRLLQAYID-------------
MtKNOX8               --------------------DMTTDRIIKNQIATHPLYPNLLSAFLE-------------
Pisum_ALG04697.1      --------------------DIS-DRIIKNQIATHPLYPNLLSAFIE-------------
Ca_03625              ----------------------GLDRIIKNQIATHPLYPNLLSAYIQ-------------
C.cajan_33548         ----------------------TSDRFIKNQIATHPLYPNLVFAYIE-------------
C.cajan_33553         ----------------------TSDRFIKTQISTHPLFPNLVSAYID-------------
Glyma20g22986         --------------------SDMSDRFIKTQIATHPLYPNLVSAYIE-------------
Vang06g14860          --------------------SDMSERFIKTQIATHPLYPNLVSAYIE-------------
Vradi08g11380         --------------------SDMSERFIKTQIATHPLYPNLVSAYIE-------------
Phvul.007G201400      --------------------S---ERFIKTQIATHPLYPSLVSAYIE-------------
Lj0g3v0183889         --------------------SEMSDRLIKSQIASHPLYPNLVSAYIE-------------
Glyma03g39041         --------------------SDMSDRMIKIQIANHPLYPDLLSAYIE-------------
Glyma19g41610         --------------------SDMSDRIIKIQIANHPLYPDLLSAYIE-------------
C.cajan_10257         ----------------------MSDRMMKIQIANHPLYPDLLSAYIE-------------
Vang0268s00020        --------------------LDMTDRMVKIQIADHPLYPDLLSAYIE-------------
Vradi03g07470         --------------------SDMTDRMVKIQIADHPLYPDLLSAYIE-------------
Phvul.001G224900      --------------------SGMTDRIIKIQIANHPLYPDLLSAYLE-------------
Aradu.577R9           --------------------PDMSDPVIKAQIANHPRYPDLLSAYIQ-------------
Os01g0302500          --------------------SSDLTELMKAQIAGHPRYPTLLSAYIE-------------
Os05g0129700          --------------------AADLTELMKAQIAGHPSYPSLLSAYIE-------------
Os03g0673500          -----------IHGSGTGLQS--SEAMIKAKIMSHPLYPSLLRAFVD-------------
Os03g0727200          -----------DGGDGGGRAAGVLDDPVKARIVSHPRYHRLLAAFLD-------------
Os03g0771500          -----------AAAVQGQVSPAGAEAAVKAEIMSHPQYSALLAAYLG-------------
Os03g0772100          -----------AARRLGVVGAAWAWTPPRRRWRRSSSSCAGTTGLAGGRGGGDEGRDHVA
                                                                                  

MtKNOX9               CLRIATPVDQLPRIDAQLQQAQRVLQKYSSVGIGN-------------------------
Pisum_AKL59484.1      CLRIATPVDQLPRIDAQLQQSQRVLHKYSSIGIGN-------------------------
Ca_06754              CLRIATPVDQLPRIDAQLQHSQRVLQKYSSLRISN-------------------------
MtKNOX10              CLRIATPVDQLPRIDAQLQQSQRVVDKYSSLANAN-------------------------
Pisum_AKL59485.1      CLRIATPVDQLPRIDAQLQQTQRVVDKYSSLANG--------------------------
Ca_24500              CLRIATPVDQLPRIDAQLQQSQRVVDKYSTLANG--------------------------
Lj6g3v1088990         CLRIATPVDQLPRIDAQLQQAQRVVDKYSRLGNG--------------------------
Aradu.W71G4           CLRIATPVDQLPRIDAQLQQSQRVVEKYSAHGNN--------------------------
Vang09g04960          CLRIATPVDQLPRIDAQLQQSQRVVDKYSGLGNG--------------------------
Vradi05g03240         CLRIATPVDQLPRIDAQLQQSQRVVDKLLFS-----------------------------
Glyma09g12820         CLRIATPVDQLPRIDAQLQQSQRVVDKYSGLGNGN-------------------------
C.cajan_47004         CLRIATPVDQLPRIDAQLQQSQRVVDKYSALGN---------------------------
Glyma13g22530         CLRIATPVDQLPRIDAQLQQSQRVVEKYSAL-AHN-------------------------
Glyma17g11330         CLRIATPVDQLPRIDAQLQQSQRVVEKYSAL-AHN-------------------------
Vang11g12820          CLRIATPVDQLPRIDAQLQQSQRVVEKYSAL-ANN-------------------------
Vradi07g21010         CLRIATPVDQLPRIDAQLQQSQ--------------------------------------
Phvul.003G174900      CLRIATPVDQLPRIDAQLQQSQRVVEKYSAL-ANN-------------------------
Lj0g3v0268639         CLRIATPVDQLPRIDAQLQQSQRVLEKYSALGSNH-------------------------
Aradu.6LK51           CLRIATPVDQLPRIDAQLQQSQRVVDKYSAL--AN-------------------------
C.cajan_39403         CLRIATPVDQLPRIDAQLQQSHRVLHKYSAL-PHN-------------------------
KNAT3                 CLRIATPVDQLPRIDAQLAQSQHVVAKYSALGAAAQG-----------------------
KNAT4                 CLRIATPVDQLPRIDAQLAQSQNVVAKYSTLEAAQGL-----------------------
MtKNOX3               CLRIATPVDQLPRIDAQLAQSQNVVAKYSAFGQN--------------------------
Pisum_AKL59479.1      CLRIATPVDQLPRIDAQLAQSQNVVEKYSAFGQN--------------------------
Ca_09068              CLRIATPVDQLPRIDAQLAQSQNVVAKYSAAFGQ--------------------------
Os08g0292900          ------------------------------GGDA--------------------------
Glyma04g06810         CLRIATPVDQLPRIDAQLTQSQNVVAKYSAFG----------------------------
Glyma06g06886         CLRIATPVDQLPRIDAQLAQSQNVVAKYSAFG----------------------------
Phvul.009G090500      CLRIATPVDQLPRIDAQLAQSQNVVAKYSAFG----------------------------
Vang05g09220          CLRIATPVDQLPRIDAQLAQSQNVLAKYSAFG----------------------------
C.cajan_48022         CLRIATPVDQLPRIDAQLAQSQNVVAKYSAFR----------------------------
Aradu.26U2T           CLRIATPVDQLPRIDAQLAQSQNVVAKYSSFA----------------------------
Lj1g3v1853300         CLRIATPVDQLPRIDAQLAQSQNVVAKYSAFGH---------------------------
Aradu.D9Q5D           CLRIATPVDQLPRIDAQLAQSQNVVSKYSAFGHGVGDDKELDQFMVTLPLTVSKSTFASF
Glyma14g13750         CLRIATPVDQLPRIDAQLAQSQNVVAKYAAFGHN--------------------------
Glyma17g32980         CLRIATPVDQLPRIDAQLAQSQNVVAKYAVFGHN--------------------------
MtKNOX5               CLRIATPVDQLPRIDAQLAESQNVVAKYSALGQ---------------------------
Ca_01733              CLRIATPVDQLPKIDDELAQSQNVVAKYSAFGQDSQG-----------------------
Pisum_AKL59482.1      CLRIATPVDQLPRIDAQLAESQNVVAKYSAFVQG--------------------------
Os02g0182800          CLRVATPVDQLPRIDAQIAARPPPLAAASAAAAAGGP-----------------------
Os06g0646600          CLRVATPVDQLPRIDAQIAARPPPLAAATAAAAAAAAG----------------------
MtKNOX4               CLRVATPIDQLPLIDAQLSQSHHLLRSYISQQTHS-------------------------
Pisum_AKL59481.1      CLRVATPIDQLPLIDAQLSQSHHLLRSYISQQTHS-------------------------
Aradu.69PE5           CLRVATPIDQLPLIDAQLSQSHHVLRSYVSQHTLS-------------------------
Phvul.002G153300      CLRVATPIDQLPLIDAQLSHSHHLLRSYVSHHTHS-------------------------
Vang07g04300          CLRVATPIDQLPLIDAQLSHSHHLLRSYVSHHTHS-------------------------
C.cajan_13158         CLRVATPIDQLPLIDAQLSHSHHLLRSYVSQHTHA-------------------------
Lj2g3v2003070         CLRVATPIDQLPLIDAQLSQSHHLLRSIVSQHTHS-------------------------
Glyma01g42410         CLRVATPIDQLPLIDAQLSQSHHLLRSYVSHNTHS-------------------------
Glyma11g02960         CLRVATPIDQLPLIDAQLSQSHHLLRSYVSHNTLS-------------------------
Glyma05g03650         CLRVATPIDQLPLIDGQLSQSHHLLRSYASHHSHS-------------------------
Glyma17g14180         CLRVATPIDQLPLIDGQLSQSHHLLRSYASHHSHS-------------------------
Vang11g06920          CLRVATPIDQLPLIDAQLSHFNNLLRSYASHHSHS-------------------------
Vradi07g13210         CLRVATPIDQLPLIDAQLSHFNNLLRSYASHHSHS-------------------------
Phvul.003G213500      CLRVATPIDQLPLIDAQLSHFNNLLRSYASHYSHS-------------------------
C.cajan_02643         CLRVATPIDQLPLIDAQLSQSHHLLRSYASLHSHS-------------------------
KNAT7                 CLRVATPIDQLPIIEAQLSQSHHLLRSYASTAVG--------------------------
Os03g0123500          CLRVATPIDHLPLIDAQLAQSSGLLHSYAAHHRPF-------------------------
KNAT5                 CLRVATPVDQIPRIDAQLSQLHTVAAKYSTLGVVVD------------------------
MtKNOX1               CQKVGAPSEVVARLEEACATAVRMGGDAVGSG----------------------------
Pisum_AAC32262.1      CQKVGAPSEVVTRLEEACASAVRMGGDAVGSG----------------------------
Ca_00668              CQKVGAPGEVVVRLEEACASAVTMGGDAVGSG----------------------------
C.cajan_16779         CQKVGAPPEVVARLEEACASAVSMAGDAAGSG----------------------------
Phvul.006G145800      CQKVGAPPEVVARLEESCASAVTMVGDAAGSS----------------------------
Glyma15g11850         CQKVGAPPEVVARLEEACASAATMAGDAAAAAGSS-------------------------
Lj6g3v1812030         CQKVGAPPEVVARLEEACGSAVGMAGDAVGSG----------------------------
C.cajan_04460         CQKVGAPPEVVARLEEACASAAVTMAGGTASIG---------------------------
Phvul.003G081800      CQKVGAPPEVVARLEEACASAAVTMAGGTARIG---------------------------
Glyma07g39350         CQKVGAPPEVVGRLEEACASAAVIMAGGTASIG---------------------------
Aradu.S7JJ            CQKVGAPPEVVARLEAACASAMSMAAAG---DTSA-------------------------
Aradu.I940M           CQKVGAPPEVVARLEEACESAAAMAAT-------S-------------------------
Lj4g3v0133580         CQKIGAPPEVVARLEEACASAAAMAGVSGGTA----------------------------
STM                   CQKVGAPPEVVARLEEACSSAAAAAASMGPTG----------------------------
C.cajan_09988         CLKVGAPPEVVASLEESCAKCESLNASSGRTGSGS-------------------------
Phvul.008G212100      CLKVGAPPDVVASLEESCAKCESINASSGRTGSGS-------------------------
Lj2g3v2900220         CLKVGAPPEVVASLEESCAKCESLNAS-GRTGGGS-------------------------
Ca_10289              CLKVGAPPEVVASLEESCAKCETLNGS-GRTGSSC-------------------------
MtKNOX6               CLKVGAPPEVVASLEESCAKCEILNGSSGRTGSSS-------------------------
MtKNOX2               CQKIGAPPEVVARLVASRQEFEARQRSSVNSR----------------------------
Ca_09202              CQKIGAPPEVVARLVSARQEFEAKQRSSINSR----------------------------
Glyma0041s00360       CQKIGATPEVVARMVAAKQEFEARQRSSVGSR----------------------------
Glyma14g10430         CQKIGAPPEVVARMAAAKQEFEARQRSSVGSR----------------------------
C.cajan_22366         CQKIGAPPEAVARMVAAKQEFEARQRSSVGSR----------------------------
Vang01g18130          CQKIGAPPEVVARMVAAKQEFEARQRSSGGSR----------------------------
Vradi06g14320         CQKIGAPPEVVARMVAAKQEFEARQRSSGGSR----------------------------
Phvul.001G032200      CQKIGASPEVVARMVAAKQEFEARQRSSGGSR----------------------------
Lj0g3v0083039         CQKVGAPPEVVARLVAARQEFEARRRSSVSSR----------------------------
C.cajan_09313         CQKVGAPPEAVARLAAVLQDFEARQRSMVRSR----------------------------
Glyma04g05210         CQKVGAPPEVAARFATVKENFEARQRSLVRSM----------------------------
Aradu.RQF3U           CQKVGAPPEVVARLSAARQEFEARQRSMVGSTRE--------------------------
Os03g0673000          ------------------------------------------------------------
KNAT1                 CQKIGAPPDVVDRITAARQDFEARQQRSTPSVS---------------------------
Os07g0129700          CQKVGAPPEVLERLTATAAKLDARPPGRHDAR----------------------------
Os03g0727000          CQKVGAPPEVAARLTAVAQDLELRQRTALGVLG---------------------------
MtKNOX7               CQKVGAPPEIASLLEEIRRENDMCKRDVVVS-----------------------------
Ca_18152              CQKVGAPPEIARLLEEISRENDQYKRDVVVS-----------------------------
Lj2g3v1415210         CQKVGAPPEIAGLLEEIRRENDLCKRDVVS------------------------------
C.cajan_12054         CQKVGAPPEIARLLDEIRRENDLCKSDFVS------------------------------
Phvul.002G064100      CQKVGAPPEIARLLEEIRRENDLCKSDVVS------------------------------
Glyma01g03450         CQKVGAPPEIARLLEEIRRENDLCKSDVVSSS----------------------------
Glyma02g04190         CQKVGAPPEIARLLEEIRRENDPCKSDAVSSS----------------------------
C.cajan_33491         CQKVGAPPEMACLLEEIRLENDVCKMDVVS------------------------------
Phvul.003G062500      CQKVGAPPEIACLLEEIRRENDVCKRDVVY------------------------------
Glyma08g39170         CQKVGAPPEIACLLEEIRRENDVCKRDVVVS-----------------------------
Glyma18g20293         CQKVGAPPELTCLLEEIRRENDVRQRDVVVS-----------------------------
Aradu.986KM           CQKVGAPPEIASLLEEIQRENDLCKGDVNS------------------------------
KNAT2                 CQKVGAPMEIACILEEIQRENHVYKRDVAPL-----------------------------
KNAT6                 CQKVGAPPEIACLLEEIQRESDVYKQEVVPS-----------------------------
MtKNOX8               CQKVGAPTELASLLEEIGRESHP----NNAFR----------------------------
Pisum_ALG04697.1      CQKVGASTELASLLEEIGRDSHR----TDSLR----------------------------
Ca_03625              CQQVGAPTEIASLLEEIGRETHQ----PLSLR----------------------------
C.cajan_33548         CRKVGAPPELVSILEEISCESHS----TDSLR----------------------------
C.cajan_33553         CRKVGAPPELASILEEISCERHS----TDSVR----------------------------
Glyma20g22986         CRKVGAPPELASLLEEIARESHP----TDALR----------------------------
Vang06g14860          CRKVGAPPELASLLEEIARESHP----THALR----------------------------
Vradi08g11380         CRKVGAPPELASLLEEIARESHP----THALR----------------------------
Phvul.007G201400      CRKVGAPPELASLLEEIARENHP----TVPLR----------------------------
Lj0g3v0183889         CQKVGAPTELASFLEEIARENHNS--SNGFGR----------------------------
Glyma03g39041         CQKVGAPPELACLLEEIGRESHR----MNARR----------------------------
Glyma19g41610         CQKVGAPPELACLLEEIGRESHR----MNARR----------------------------
C.cajan_10257         CQKVGAPPEVASLLEEIGRESHR----MNARR----------------------------
Vang0268s00020        CRKVGAPPELACLLEEIGRESHR----MNVRR----------------------------
Vradi03g07470         CRKVGAPPELACLLEEIGRESHR----MNVRR----------------------------
Phvul.001G224900      CQKVGAPPELACLLEEIGRESRR----MNARL----------------------------
Aradu.577R9           CQKVGAPPEVASLLEEISRESHP---MDTRRR----------------------------
Os01g0302500          CRKVGAPPEVASLLKEIGRERRAGGGGGGAG-----------------------------
Os05g0129700          CRKVGAPPEVTTLLEEIGREGRGGGGGATAGG----------------------------
Os03g0673500          CKKVGAPPEVVGRLSSLAVVTDVPQYSGDRCLPAQQPAA---------------------
Os03g0727200          CHKVGCPAEAAEEIAAAARVREARQRAAAAASRMPPAPE---------------------
Os03g0771500          CKKVGAPPDVLTKLTAVPAAQQLDEADGHPRRRHEPQRDDD-------------------
Os03g0772100          SAVLGSPRRLLRLQKGRGAAGCTDQAHGRAGGAAAAGRSRR-------------------
                                                                                  

MtKNOX9               ------MDPKELDHFMTHYVLLLCAFKEQLQQHVRVHAMEAVMACWDLEQSLQSLTGVSS
Pisum_AKL59484.1      ------MDPKELDHFMTHYVLLLCAFKEQLQQHVRVHAMEAVMACWDLEQSLQSLTGVSS
Ca_06754              ----RLIDPKDLDHFMTHYVLLLCAFKEQLQQHVRVHAMEAVMACWDLEQSLQTLTGVSS
MtKNOX10              ----GVVDEKELDQFMTHYVLLLCAFKEQLQQHVRVHAMEAVMACWELEQSLQSLTGVSP
Pisum_AKL59485.1      -----VVDEKELDQFMTHYVLLLCAFKEQLQQHVRVHAMEAVMACWELEQSLQSLTGVSP
Ca_24500              -----VVDEKELDQFMTHYVLLLCAFKEQLQQHVRVHAMEAVMACWELEQSLQSLTGVSP
Lj6g3v1088990         -----VVDEKELDQFMTHYVLLLCAFKEQLQQHVRVHAMEAVMACWELEQSLQSLTGVSP
Aradu.W71G4           ----GALNEKELDNFMTHYVLLLCAFKEQLQQHVRVHAMEAVMACWELEQSLQSLTGVSP
Vang09g04960          -----VVDDKELDQFMTHYVILLCAFKEQLQQHVRVHAMEAVMACWELEQSLQTLTGVSP
Vradi05g03240         --------------VPTHYVILLCAFKEQLQQHVRVHAMEAVMACWELEQSLQTLTGVSP
Glyma09g12820         ----GVVDDKELDQFMTHYVILLCAFKEQLQQHVRVHAMEAVMACWELEQSLQSLTGVSP
C.cajan_47004         ----AVVDDKDLDQFMTHYVILLCAFKEQLQQHVRVHAMEAVMACWELEQSLQSLTGVSP
Glyma13g22530         ----GVVDEKELDQFMTHYVLLLCAFKEQLQQHVRVHAMEAVMACWDLEQSLQSLTGVSP
Glyma17g11330         ----GVVDEKELDQFMTHYVLLLCAFKEQLQQHVRVHAMEAVMACWDLEQSLQSLTGVSP
Vang11g12820          ----GVVDEKELDQFMTHYVLLLCAFKEQLQQHVRVHAMEAVMACWDLEQSLQSLTGVSP
Vradi07g21010         --------------RVTHYVLLLCAFKEQLQQHVRVHAMEAVMACWDLEQSLQSLTGVSP
Phvul.003G174900      ----GVVDEKELDQFMTHYVLLLCAFKEQLQQHVRVHAMEAVMACWDLEQSLQSLTGVSP
Lj0g3v0268639         ----RVVDEKELDQFMTHYVLLLCAFKEQLQQHVRVHAMEAVMACWDLEQSLQSLTGVSP
Aradu.6LK51           ----PVVDDKELDHFMTHYVLLLCAFKEQLQQHVRVHAMEAVMACWDLEQSLQSLTGVSP
C.cajan_39403         ----AVVDDKDLDHFMTHYVLLLCAFKEKLQQHVRVHAMEAVMACWDLEQSLQSLTGVSP
KNAT3                 ----LVGDDKELDQFMTHYVLLLCSFKEQLQQHVRVHAMEAVMACWEIEQSLQSLTGVSP
KNAT4                 ----LAGDDKELDHFMTHYVLLLCSFKEQLQQHVRVHAMEAVMACWEIEQSLQSFTGVSP
MtKNOX3               --IGAGVDDKELDHFMSHYVLLLCSFKEQLQQHVRVHAMEAVMACWEIEQSLQSLTGVSP
Pisum_AKL59479.1      --IVG-VDDKELDHFMSHYVLLLCSFKEQLQQHVRVHAMEAVMACWEIEQSLQSLTGVSP
Ca_09068              --NVVGVDDKELDHFMSHYVLLLCSFKEQLQQHVRVHAMEAVMACWEIEQSLQSLTGVSP
Os08g0292900          --AAAGDDGRELDQFMTHYVLLLCSFKEQLQQHVRVHAMEAVMACWELEQNLQSLTGASP
Glyma04g06810         --QAIVGDDKELDQFLSHYVLLLCSFKEQLQQHVRVHAMEAVMACWEIEQSLQSLTGVSP
Glyma06g06886         --QAIVGDDKELDQFLSHYVLLLCSFKEQLQQHVRVHAMEAVMACWEIEQSLQSLTGVSP
Phvul.009G090500      --QAIVGDDKELDQFLSHYVLLLCSFKEQLQQHVRVHAMEAVMACWEIEQSLQSLTGVSP
Vang05g09220          --QAIS-----------HYVLLLCSFKEQLQQHVRVHAMEAVMACWEIEQSLQSLTGVSP
C.cajan_48022         --QPIVGDDKELDHFLSHYVLLLCSFKEQLQQHVRVHAMEAVMACWEIEQSLQSLTGVSP
Aradu.26U2T           --HAPLGDDKELDQFLSHYVLLLCSFKEQLQQHVRVHAMEAVMACWEIEQSLQSLTGVSP
Lj1g3v1853300         GSQGMLGEDKELDHFLAHYVLLLCSFKEQLQQHVRVHAMEAVMACWEIEQSLQSLTGVSP
Aradu.D9Q5D           LVYSYRVGVFSCFLLQSHYVLLLCSFKEQLQQHVRVHAMEAVMACWEIEQSLQSLTGVSP
Glyma14g13750         ---NIVADDKELDQFMSHYVLLLCSFKEQLQQHVRVHAMEAVMACWDIEQSLQSLTGVSP
Glyma17g32980         ---NIVADDKELDQFMSHYVLLLCSFKEQLQQHVRVHAMEAVMACWELEQSLQSLTGVSP
MtKNOX5               QGMLDNDDNKQLDHFMSHYVLLLCSFKEQLQQHVRVHAMEAVMACWEIEQSLQSLTGVSP
Ca_01733              QGILDHDNKQQLDHFMSHYVLLLCSFKEQLQQHVRVHAMEAVMACWEIEQSLQSLTGVSP
Pisum_AKL59482.1      ---MLDDDNKQLDHFMSHYVLLLCSFKEQLQQHVRVHAMEAVMACWEIEQSLQSLTGVSP
Os02g0182800          ------SGGEELDLFMTHYVLLLCSFKEQLQQHVRVHAMEAVMGCWELEQSLQSLTGASP
Os06g0646600          ---GAPSGGEELDLFMTHYVLLLCSFKEQLQQHVRVHAMEAVMACWELEQTLQSLTGASP
MtKNOX4               ---LSPHDRQQLDNFLAQYLIVLCTFKEQLQQHVRVHAVEAVMACRDIENTLQALTGVSL
Pisum_AKL59481.1      ---LSPHDRQQLDNFLAQYLIVLCTFKEQLQQHVRVHAVEAVMACRDIENTLQALTGVSL
Aradu.69PE5           ---LSPHDRQDLDNFLAQYLIVLCTFKEQLQQHVRVHAVEAVMACRDIENTLQALTGVSL
Phvul.002G153300      ---LSPNDRQELDNFLAQYLIVLCTFKEQLQQHVRVHAVEAVMACRDIENTLQALTGVSL
Vang07g04300          ---LSPNDRQELDNFLAQYLIVLCTFKEQLQQHVRVHAVEAVMACRDIENTLQALTGVSL
C.cajan_13158         ---LSPNHRQELDNFLAQYLIVLCTFKEQLQQHVRVHAVEAVMACRDIENTLQALTGVSL
Lj2g3v2003070         ---LPPHDRQELDNFLAQYLIVLCTFKDQLQQHVRVHAVEAVMACRDIENTLQALTGVSL
Glyma01g42410         ---LSPHHRQELDNFLAQYLIVLCTFKEQLQQHVRVHAVEAVMACRDIENALQALTGVSL
Glyma11g02960         ---LSPHHRQELDNFLAQYLIVLCTFKEQLQQHVRVHAVEAVMACRDIENTLQALTGVSL
Glyma05g03650         ---LSPHDRQELDNFMAQYLIVLCTFKEQLQQHVRVHAVEAVMACRDIESTLQALTGVSL
Glyma17g14180         ---LSPHDRQELDNFMAQYLIVLCTFKEQLQQHVRVHAVEAVMACRDIESTLQALTGVSL
Vang11g06920          ---HSHD-RQELDNFMTQYLIVLCALKEQLQQHVRVHAVEAVMACRDIESTLQALT-VSL
Vradi07g13210         ---HSHD-RQELDNFMTQYLIVLCALKEQLQQHVRVHAVEAVMACRDIESTLQALTGVSL
Phvul.003G213500      ---HDR---QELDNFMTQYLIVLCALKEQLQQHVRVHAVEAVMACRDIESTLQALTGVSL
C.cajan_02643         ---LSPHDRQQLDNFMTQYLIVLCSFKEQLQQHVRVHAVEAVMACRDIESTFQALTGVSL
KNAT7                 ----YHHDRHELDNFLAQYVMVLCSFKEQLQQHVRVHAVEAVMACREIENNLHSLTGATL
Os03g0123500          ---LSPHDKQELDSFLAQYMMLLCSFREQLQQHVRVHAVEAVMACREIEQSLQDLTGATL
KNAT5                 --------NKELDHFMSHYVVLLCSFKEQLQHHVCVHAMEAITACWEIEQSLQSLTGVSP
MtKNOX1               ----CLGEDPALDQFMEAYCEMLIKYEQELSKPL----KEAMLFLQRIEVQFKNLTVSSS
Pisum_AAC32262.1      ----CIGEDPALDQFMEAYCEMLIKYEQELSKPL----KEAMLFLQRIEVQFKNLTVSSS
Ca_00668              ----CLGEDPALDQFMEAYCEMLIKYEQELSKPF----KEAMLFLQRIESQFKNLTISSS
C.cajan_16779         ----CIGEDPALDQFMEAYCEMLTKYEQELSKPL----KEAMLFLQRIECQFKNLAISSS
Phvul.006G145800      ----CLGEDPALDQFMEAYCEMLTKYEQELSKPL----KEAMLFLQRIECQFKNLTISSS
Glyma15g11850         ----CIGEDPALDQFMEAYCEMLTKYEQELSKPL----KEAMLFLQRIECQFKNLTISST
Lj6g3v1812030         ----CIGEDPALDQFMEAYCEMLTKYEQELSKPL----KEAMLFLQRIEFQFKNLTVSSD
C.cajan_04460         -------EDPALDQFMEAYCEMLIKYEQELSKPF----KEAMLFLQRIECQFKSLTISS-
Phvul.003G081800      -------EDPALDQFMEAYCEMLIKYEQELTKPF----KEAMLFLQRIECQFKSLTISS-
Glyma07g39350         -------EDPALDQFMEAYCEMLIKYEQELSKPF----KEAMLFLQRIECQFKSLTISSS
Aradu.S7JJ            ----CLGEDPSLDQFMEAYCEMLTKYEQELSKPL----KEAMIFLQRMESQFKNLTISSS
Aradu.I940M           ----CIGEDPALDQFMEAYCEMLIKYEQELSKPF----KESMLFLQRMESQFKSLSISPS
Lj4g3v0133580         ----CIGEDPSLDQFMEAYCEMLIKYQQELSKPF----KEAMLFLQRIECQLNSLAISSD
STM                   ----CLGEDPGLDQFMEAYCEMLVKYEQELSKPF----KEAMVFLQRVECQFKSLSLSSP
C.cajan_09988         -----IGEDPALDQFMEAYCEMLIKYEQELTKPF----KEAMLFFSRIECQLKALAVSSD
Phvul.008G212100      -----IGEDPALDQFMEAYCEMLIKYEQELTKPF----KEAMLFFSRIECQLKALAVSSD
Lj2g3v2900220         -----LGEDPALDQFMEAYCEMLIKYEHELTKPF----KEAMLFFSRIECQLKALAVSTE
Ca_10289              -----LGEDPALDQFMEAYCEMLIKYEQELTKPF----KEAMLFLSRIESQLKALAVSTD
MtKNOX6               ---SCIGEDPGLDQFMEAYCEMLIKYEQELTKPF----KEAMLFLSRIESQLKAVAVSTD
MtKNOX2               ----ETSKDPELDQFMEAYYDMLVKYREELTRPI----QEAMDFMRRIETQLNTLCN---
Ca_09202              ----ESSKDPELDQFMEAYYDMLVKYREELTRPI----QEAMDFMKRIENQLNMLCN---
Glyma0041s00360       ----ETSKDPELDQFMEAYYDMLVKYREELTRPI----QEAMDFMRRIETQLNMLCN---
Glyma14g10430         ----ETSKDPELDQFMEAYYDMLVKYREELTRPI----QEAMDFMRRIETQLNMLCN---
C.cajan_22366         ----ETSKDPELDQFMEAYYDMLVKYREELTRPI----QEAMDFMRRIETQLNMLCN---
Vang01g18130          ----DTSKDPELDQFMEAYYDMLVKYREELTRPI----QEAMDFMRRIETQLNMLCN---
Vradi06g14320         ----DTSKDPELDQFMEAYYDMLVKYREELTRPI----QEAMDFMRRIETQLNMLCN---
Phvul.001G032200      ----DSSKDPELDQFMEAYYDMLVKYREELTRPI----QEAMDFMRRIETQLNMLCN---
Lj0g3v0083039         ----ENSKDPELDQFMEAYYDMLVKYREELTRPI----QEAMDFMRRIETQLNMLCN---
C.cajan_09313         ----ESCKDPELDQFMEAYYDMLVKYREELTRPI----QEAMDFMRGVETQLNTLCN---
Glyma04g05210         ----ETCKDPELDQFMEAYYDMLVKYREELTRPI----EEAKDFMQRIESQLNTLCN---
Aradu.RQF3U           ----ACGKDPELDQFMEAYYDMLVKYREELSRPI----QEAMDFMRRIETQLNMLSN---
Os03g0673000          ------------------------------------------------------------
KNAT1                 ----ASSRDPELDQFMEAYCDMLVKYREELTRPI----QEAMEFIRRIESQLSMLCQ---
Os07g0129700          --------DPELDQFMEAYCNMLAKYREELTRPI----DEAMEFLKRVESQLDTIAGGAH
Os03g0727000          -----AATEPELDQFMEAYHEMLVKYREELTRPL----QEAMEFLRRVETQLNTLSISG-
MtKNOX7               ---TCFGADPELDEFMESYCDMLVKYKSDLTRPF----DEATTFLNKIETQLSHLCTGGA
Ca_18152              ---TCFGADPELDEFMETYCDMLVKYKSDLTRPF----DEATTFLNKIETQLSHLCTG--
Lj2g3v1415210         ---TCFGADPELDEFMESYCDMLVKYKSDLARPF----DEASNFLNKIEMQLSNLCTG--
C.cajan_12054         ---TCFGADPELDEFMETYCDMLVKYKSDLARPF----DEATTFLNKIEMQLSHLCTG--
Phvul.002G064100      ---TCFGADPELDEFMETYCDMLVKYKSDLARPF----DEATTFLNKIEMQLSHLCTG--
Glyma01g03450         ---TCFGADPELDEFMETYCDMLVKYKSDLARPF----EEATTFLNKIEMQLSHLCTG--
Glyma02g04190         ---TCFGADPELDEFMEAYCDMLVKYKSDLARPF----DEATTFLNKIEMQLSHLCTG--
C.cajan_33491         ---TCVGADPELDEFMETYCDMLVKYKSDLTRPF----DEATTFLSKIETQLSDLCTG--
Phvul.003G062500      ---TCVGADPELDEFMETYCDMLVKYKSDLTRPF----DEATTFLNKIETQLTDLCTG--
Glyma08g39170         ---TCVEADPELDEFMETYCDMLVKYKSDLTRPF----DEATTFLNKIETQLTDLCSG--
Glyma18g20293         ---TCVGADPELDEFMETYCDMLVKYKSDLTRPF----DEATTFLNKIETQLTDLCSR--
Aradu.986KM           ---TCIGADPELDEFMETYCDMLVKYKCDLTRPF----EEASSFLNKIETQLSNLCCTG-
KNAT2                 ---SCFGADPELDEFMETYCDILVKYKTDLARPF----DEATTFINKIEMQLQNLCTG--
KNAT6                 ---SCFGADPELDEFMETYCDILVKYKSDLARPF----DEATCFLNKIEMQLRNLCTG--
MtKNOX8               ----EIGDDPDLDHFMESYCEVLHRYKEELSKPL----NEATLFLCNIESQLNELCKGTQ
Pisum_ALG04697.1      ----QIGDDPDLDQFMESYCEVLHRYKEELSKHL----NEASLFLCDIESQLSQLCKGTV
Ca_03625              ----QIGDDPDLDHFMESYCQILHKYKEELSKPF----NEATIFLCNIESQLTQLCKGTI
C.cajan_33548         ----EIGDDPELDEFMESYCEVLHRYKQELSKPF----NEATLFLCNIESQLSNLCNGTL
C.cajan_33553         ----EIGDDPELDEFMESYCEVLHRYKQELSKPF----NEATLFLCNIESQLSNLCKGTL
Glyma20g22986         ----EIGNDPELDEFMESYCEVLHRYKQELSKPF----NEATLFLCSIESQLSNLCKGTL
Vang06g14860          ----EIGDDPELDEFMESYCEILHRYKQELSKPF----NEATLFLCSIESQLSNLCKGTL
Vradi08g11380         ----EIGDDPELDEFMESYCEVLHRYKQELSKPF----DEATLFLCSIESQLSNLCKGTL
Phvul.007G201400      ----EIGDDPELDEFMESYCEVLHRYTQELSKPF----NEATLFLCSIESQLSNLCKGTL
Lj0g3v0183889         ----EIGDDPELDEFMESYCEVLQRYQQELFKPF----NEATLFLCDIESQLSELCKGTL
Glyma03g39041         ----EIVEGPELDHFMETFCEVLHRYKEELSRPF----NEATLFLGDMESQLSNLCNGTL
Glyma19g41610         ----EIGEGPELDHFMETFCQVLHRYKEELSRPF----NEATLFLGDMESQLSNLCNETL
C.cajan_10257         ----QIGDGPQLDHFMETYCELLHRYKEELSKPF----SEATLFLGNMESQLSNLCNGTL
Vang0268s00020        ----EKGDGSELDQFMETYCEVLHRYKEELSRPF----NEATLFLGNMESQLSNLCNGTL
Vradi03g07470         ----EKGDGPELDQFMETYCEVLHRYKEELSRPF----NEATLFLGNMESQLSNLCNGTL
Phvul.001G224900      ----EKGDGPELDHFMEMYCDLLRRYKEELSRPF----NEATLFLGNMESQLSNLCNGTL
Aradu.577R9           ----QIGDDPELDDFMESYCNVLHKYKEELSKPF----NEATLFLCNIESQLSNLCKGTL
Os01g0302500          ----QIGVDPELDEFMEAYCRVLVRYKEELSRPF----DEAASFLSSIQTQLSNLCSGAT
Os05g0129700          ----EIGLDPELDEFMETYCRVLERYKEELTRPF----DEAASFLTGIHTQLASLCGGAP
Os03g0673500          --------DPELDQFMETYCYMLTRYGQELARPI----QEAEEFFRGIEEQIDSLALG--
Os03g0727200          --------DPELKLVTEDYCKLLVECKEELSRPL----QEAEEFLRTVESELNSINSGPP
Os03g0771500          ---PD-----QLDQFMDAYCSMLTRYREELERPI----LEAAEFFSRVETQLDSLAG---
Os03g0772100          ---PPSHGDLILLLSQDAYCSMLTRYREELERPI----LEAAEFFSLIRSLLLFLTDS--
                                                                                  

MtKNOX9               GEGTGATMSDD-EDEQAESNARLYN-----EGSSLDGVDTLGFGPLVPTETERSLMERVR
Pisum_AKL59484.1      GEGTGATMSDD-EDEQTESNAKLYN-----EGSSLDGIDTLGFGPLVPTETERSLMERVR
Ca_06754              GEGTGATMSDD-EEEQAESNAKLLY-----ESGSLDGVDTLGFGPLVPTETERSLMERVR
MtKNOX10              GEGSGATMSDD-EDDQAESNAN-------LYEGSLDGGDSLSFGPLVPTESERSLMERVR
Pisum_AKL59485.1      GEGTGATMSDD-EDDQAESNAN-------LYEGSLDGGDSLSFGPLVPTESERSLMERVR
Ca_24500              GEGTGATMSDD-EDDQAESNAN-------LYEGSLDGGDSLTFGPLVPTESERSLMERVR
Lj6g3v1088990         GEGTGATMSDD-EEDQAESNAAN------LYEGSMDGADSLSFGPLVPTESERSLMERVR
Aradu.W71G4           GEGTGTTMSDD-EDDQAAESNGN------LYEGCLDGADSLSFGPLVPTETERSLMERVR
Vang09g04960          GEGTGATMSDD-EEDQAESNAN-------LYEGSMDGADSLSFGPLVPTETERSLMERVR
Vradi05g03240         GEGTGATMSDD-EEDQAESNAN-------LYEGSMDGADSLSFGPLVPTETERSLMERVR
Glyma09g12820         GEGTGATMSDN-EEDQAESNAN-------LYEGGMDGADSLSFGPLVPTETERSLMERVR
C.cajan_47004         GEGTGATMSDD-EEDQAESNAN-------LYEGSMDGADSLSFGPLVPTETERSLMERVR
Glyma13g22530         GEGTGATMSDD-EDDQAESNA-------NLYEGSLDGGETLGFGPLVPTESERSLMERVR
Glyma17g11330         GEGTGATMSDD-EDDQAESNA-------NLYEGSLDGGETLGFGPLVPTESERSLMERVR
Vang11g12820          GEGTGATMSDD-EDDQAESNG-------NLYEGSFDGGESLGFSPLVPTETERSLMERVR
Vradi07g21010         GEGTGATMSDD-EDDQAESNG-------NLYEGSFDGGESLGFGPLVPTETERSLMERVR
Phvul.003G174900      GEGTGATMSDD-EDDQAESNG-------NLYEGTFDGGETLGFGPLVPTETERSLMERVR
Lj0g3v0268639         GEGTGATMSDD-EDDQAESNA-------NLYESSMDGADSLGFGPLVPTESERSLMERVR
Aradu.6LK51           GEGTGATMSDD-EDEQAESNGGGGGGGGNLYEGSFDGVDSLGFGPLVPTESERSLMERVR
C.cajan_39403         GEGTGATMSDD-EDEQAESNG-------NLYEGSLDGADSLGFGPLVPTETERSLMERVR
KNAT3                 GEGMGATMSDD-EDEQVESDANMFDG----------GLDVLGFGPLIPTESERSLMERVR
KNAT4                 GEGTGATMSED-EDEQVESDAHLFDG----------SLDGLGFGPLVPTESERSLMERVR
MtKNOX3               GEGTGATMSDD-EDEQVDSDANLFDG-----SFDGG-ADNMGFGPLIPTENERSLMERVR
Pisum_AKL59479.1      GEGTGATMSDD-EDEQVDSDANMFDG-----SFDGG-GDNMGFGPLIPTENERSLMERVR
Ca_09068              GEGTGATMSDD-EDDQVDSDVNMFDN-----SLDG--ADTMGFGPLIPTENERSLMERVR
Os08g0292900          GEGTGATMSDG-EDDQADSEANMYDP-----SLDG--ADNMGFG--LPTESERSLMERVR
Glyma04g06810         GEGTGATMSDE-EDEQVDSDANLFDG-----ALDG--PDSMGFGPLIPTENERSLMERVR
Glyma06g06886         GEGTGATMSDD-EDEQVDSDANLFDG-----ALDG--PDSMGFGPLIPTENERSLMERVR
Phvul.009G090500      GEGTGATMSDD-EDEQVDSDANLFDG-----GLDG--PDSMGFGPLIPTENERSLMERVR
Vang05g09220          GEGTGATMSDD-EDEQVDSDANLFDG-----GLDG--PDSMGFGPLIPTENERSLMERVR
C.cajan_48022         GEGTGATMSDD-EDDQVDSDANPFDG-----GLDG--PDSMGFGPLVPTENERSLMERVR
Aradu.26U2T           GEGTGATMSDD-EDDQVDSDANLFDG-----GLDG--SDSMGFGPLVPTENERSLMERVR
Lj1g3v1853300         GEGTGATMSDD-EDDQVDSDANLFDG-----GLDG--HDNMGFGPLVPTENERSLMERVR
Aradu.D9Q5D           GEGTGATMSDD-EDDQVDSEANLFDG-----SLDG--TDSMGFGPLIPTENERSLMERVR
Glyma14g13750         GEGTGATMSDD-EDDQVDSDANLFDS-----SFDG--ADGMGFGPLVPTESERSLMERVR
Glyma17g32980         GEGTGATMSDD-ENDQVDSDANLFDC-----SFDG--ADSMGFGPLVPTESERSLMERVR
MtKNOX5               GEGTGATMSED-EDEQVDSDVNLFDG-----GLDGSDNSMGGFGPLVLTENERSLMERVR
Ca_01733              GEGTGATMSED-EDEQVDSDVNQFDT-----GGLDGSDSMG-FGPLVPTENERSLMDRVR
Pisum_AKL59482.1      GEGIGATMSED-EDEQVDSDTNLFDG-----NLDGSDNNMGGFGPLVLTENERSLMERVR
Os02g0182800          GEGTGATMSDD-EDNQVDSEANMFDG--------NDGSDGMGFGPLMLTEGERSLVERVR
Os06g0646600          REGSGATMSDD-EDNQVDSESNMFDG--------NDGSDGMGFGPLMLTEGERSLVERVR
MtKNOX4               GEGSGATMSDD-EDEQLQMDYGLDNQ----SSGGGGDHDMMGLGPLLPTESERSLMERVR
Pisum_AKL59481.1      GEGSGATMSDD-EDEQLQLDYCLDNQ----SSGGG-DHDMMGLGPLLPTESERSLMERVR
Aradu.69PE5           GEGSGATMSDD-EDE-FQMDFCLDQS----SGGGG--DDMMGFGPLLPTESERSLMERVR
Phvul.002G153300      GEGTGATMSDD-EDE-LQMDFSLDQS----SAEGH---DMMGFGPLLPTESERSLMERVR
Vang07g04300          GEGTGATMSDD-EDE-LQMDFSLDQS----SAEGH---DMMGFGPLLPTESERSLMERVR
C.cajan_13158         GEGTGATMSDD-EDD-LQMDFSLDQS----SAEGH---DMMGFGPLLPTESERSLMERVR
Lj2g3v2003070         GEGTGATMSDD-EDD-LQMDFSLDQS----STEGH---DMMGFGPLLPTESERSLMERVR
Glyma01g42410         GEGTGATMSDD-EDD-LQMDISLDQS----SAEGH---DMMGFGPLLPTESERSLMERVR
Glyma11g02960         GEGTGATMSDD-EDD-LQMDFSLDQS----SAEGH---DMMGFG--LPTESERSLMERVR
Glyma05g03650         GEGTGATMSDD-EDD-LQMDGSLDQS----SAEGH---DLMGFGPLLPTESERSLMERVR
Glyma17g14180         GEGTGATMSDD-EDD-LQMDGSLDQS----SADGH---DMMGFGPLLPTESERSLMERVR
Vang11g06920          GEGSGATMSDD-EED-FQMDGSLDQS----SAEGH---DMMGFGPLLPTESERSLMERVR
Vradi07g13210         GEGSGATMSDD-EED-FQMDGSLDQS----SAEGH---DMMGFGPLLPTESERSLMERVR
Phvul.003G213500      GEGSGATMSDD-EED-FQMDGSLDQS----SADGH---DMMGFGPLLPTESERSLMERVR
C.cajan_02643         GEGTGATMSDD-EDD-FQMDGSLDQC----SADGQ---DMMGFGPLLPTESERSLMERVR
KNAT7                 GEGSGATMSED-EDD-LPMDFSSDNS----GVDFSGGHDMTGFGPLLPTESERSLMERVR
Os03g0123500          EEGTGATMSED-EDETAPMLEGPMDM----GSDGH---DLMGFGPLMPTDSERSLMERVR
KNAT5                 SESNGKTMSDDEDDNQVESEVNMFDG------SLDGSDCLMGFGPLVPTERERSLMERVK
MtKNOX1               S------------DNI--------------ACSEGGDRNGSSEEDHVDLYNNMIDPQAED
Pisum_AAC32262.1      S------------DNI--------------ACNEGGDRNGSSEEDQVDLYNNMIDPQAED
Ca_00668              -------------DNI--------------GCNEGGGDRNGSSEEDVDLYN-MIDPQAED
C.cajan_16779         --------------DY--------------ACNEGGDRNGSSEED--VDLH-NIDPQAED
Phvul.006G145800      --------------DF--------------GCNEGGDRNGSSEED--VDVQSMIDPQAED
Glyma15g11850         --------------DF--------------ACNEGAERNGSSEED--VDLHNMIDPQAED
Lj6g3v1812030         --------------VG--------------CNEGTERNTGSSEED--ADLYNMIDPQAED
C.cajan_04460         -------------SDT--------------ACNEGTDRNISSEDVD--VHN-IIDPQAED
Phvul.003G081800      -------------SDT--------------GCNEGGDRNGSSEDID--VHNNIIDPQAED
Glyma07g39350         L------------DTT--------------ACNEAIDRNGPSEDVD--VQTNIIDPQAED
Aradu.S7JJ            -------------SRD--------------LGSNEGNDGNNGSSEEDADLQSLIDPQAED
Aradu.I940M           -------------NNF--------------AGNEGVDRNGSSEDDVDLQNNAIIDPQAEE
Lj4g3v0133580         ---------------F--------------ACAEATDRIGSSENVD--LHNNMIDPQVED
STM                   SSF----------SGY--------------GETAIDRNNNGSSEEEVDMNNEFVDPQAED
C.cajan_09988         FG---------------------------------QSESSS-QNEVDVHENNLDS-QAED
Phvul.008G212100      FG---------------------------------QSESSS-QNEVDVHENNLDT-QAED
Lj2g3v2900220         FG---------------------------------QSESSS-QNEVDVHENNLDT-QADD
Ca_10289              FG---------------------------------QSESPS-HNEIDMHENNLDT-QAED
MtKNOX6               FG---------------------------------QSEFAASQNEIDVHENNLDTTQGED
MtKNOX2               ----GPLRIFPDDK----------------NEGVGSSEEDQENSGGETDQLPEIDPRAED
Ca_09202              ----GPVRIFPDDK----------------CEGVGSSEEDQENSGGE-TELPEIDPRAED
Glyma0041s00360       ----GPVRILSDDK----------------CEGAGSSEE-DQDNSGGETELPEIDPRAED
Glyma14g10430         ----GPVRIFSDDK----------------CEGAGSSEE-DQDNSGGETELPEIDPRAED
C.cajan_22366         ----GPVRIFSDDK----------------CEGAGSSEEEDQDNSGGETELPEIDPRAED
Vang01g18130          ----GPVRIFSAED----------------KCEGVGSSDEDQENSGGETELPEIDPRAED
Vradi06g14320         ----GPVRIFSAED----------------KCEGVGSSDEDQENSGGETELPEIDPRAED
Phvul.001G032200      ----GPVRIFSAED----------------KCEGVGSSEDDQDNSGGETELPEIDPRAED
Lj0g3v0083039         ----GPVRIFNGD-----------------KCEGVGSSEEDQDNSGGETELPEIDPRAED
C.cajan_09313         ----GTVRIFS----------------------------EVHENSGGETEVAEIDPQVED
Glyma04g05210         ----GTVRIFSDDK----------------WENIGSSSEEDKDNSGRETELIEIDPQAED
Aradu.RQF3U           ----GPLRIFSEK----------------------QVTSSNTNTLDAVPITHFPKNTVED
Os03g0673000          ------------------------------------------------------------
KNAT1                 ----SPIHILNNPDGK--------------SDNMGSSDEEQENNSGGETELPEIDPRAED
Os07g0129700          GGGAGSARLLLADG----------------KSECVGSSEDDMDPSGRENEPPEIDPRAED
Os03g0727000          ----RSLRNILSSG----------------------SSEEDQEGSGGETELPEIDAHGVD
MtKNOX7               A---------AASLPT--------------ASDDGGASSDEDLSTGDGDVQDGQ-SRGED
Ca_18152              -----------ASVPT--------------PSDDGGASSDEDVSTGEGDFQDGQ-SRGED
Lj2g3v1415210         -----------ASVPT--------------LSDEGGVSSDEEFSTGDGDAQDGQQLRGED
C.cajan_12054         -----------ASVST--------------LSDDGGVSSEEDLSTGDGDAQDGQ-VKGED
Phvul.002G064100      -----------ASVST--------------VSDDGGVSSEEDLSTGDGDGQDGQ-SKGED
Glyma01g03450         -----------ASVSN--------------VSDDGGVSSDEDLSTGDGDAQDGQ-LKGED
Glyma02g04190         -----------ASVSN--------------VSDDGGVSSDEDLSTGDGDAQDGQ-LKGED
C.cajan_33491         -----------SSLPT--------------LSDDGGVSSEEGLSAGDGDAQD-QLRGED-
Phvul.003G062500      -----------SSLPT--------------LSDDGGVSSEEGLSAGDGDFQDEQLHNED-
Glyma08g39170         -----------SSLLT--------------LSDDGGVSSEEGFSAGDGDPQDGQLRSED-
Glyma18g20293         -----------SSLPT--------------LYDDGGVSSEEGFSAGDGDPQDGQLRSED-
Aradu.986KM           ---------------------------------------------------ASAPASLSD
KNAT2                 ----------PASATA--------------LSDDGAVSSDEELREDDDIAADDSQQRSND
KNAT6                 ----------VESARG--------------VSEDGVISSDEELSGGDHEVAEDGRQRCED
MtKNOX8               TMSSDYNRS-DHEAAG-------------TSEDEMSCGKVEAVEGGHDE--LCGTSCPGD
Pisum_ALG04697.1      TISSDYNNNRSDEAAG-------------TSEDEMICGKVEAVEG-VHE--HCGTSCPGD
Ca_03625              TISSSDFNNPASDHEA-------------SEDEMSCVKVEGSVEG------GHGTICSGN
C.cajan_33548         TTPLDNNRSDE------------------ATGTSEDELSREKVEIVEGY--ESSTSRLGD
C.cajan_33553         TMPLENNRSDE------------------AAGTSEDELNWEKVEAVEGY--ESSAPRPGD
Glyma20g22986         TMPLNNNRSDE------------------AAGISEDELSWEKVEAVDGD--ESSGPRPGD
Vang06g14860          TLPLDNNRSGEDQPIALF------YE---AAGTSEDELSWEKMEVMEGV--ESSGSRPGD
Vradi08g11380         ALPLDNNPSDE------------------AAGTSEDELSWEKMEAVEGV--ESSGSRPGD
Phvul.007G201400      ALPLNNNRSAFLS-----------DE---AAGTSEDEFSWEKMEAVEVQ--ESSGSRPGD
Lj0g3v0183889         TMPSDNNRSDE------------------AAGTSEDELSCGKVEAVEYS-----GMRQGD
Glyma03g39041         TKS-SDNNNRSDE------------V---ASGASEEELSCGEMEAFEDH-VSSSVTCPSD
Glyma19g41610         TKS-SDNNNRSDE------------V---ASGASEEELSCGEMEAFEDN-VSS-VTCPSD
C.cajan_10257         TITKSPDNIRSDE------------V---ASGASDEELSCGEIEAVEGHRVSSSVSCPGD
Vang0268s00020        IKS--PDNNRSGKYSIHFHAYSFVLC---CGGASEEELSCGEMEEVEGR-ISSSLSCPGD
Vradi03g07470         SKS--ADNNHSG------------------GGASEEELSCGEMEEVEGR-ISSSLSCQGD
Phvul.001G224900      AKS--SDNNRSDE------------V---AGGASEEERSCGEMEEVE-----------GD
Aradu.577R9           TISLDTNNNHRSD--------------------EAAGSCSSEVEGIEFG---YGTRGVGD
Os01g0302500          SPPATTATHSDE-----------------MVGSSDEDQCSGETDMLDIG--QEQSSRLAD
Os05g0129700          PP----TDNSDE-----------------MVGSSEDEPCSGDADAADFG--QEHSSRLAD
Os03g0673500          ----AYTRTIYEDVSY--------------DYEDEVAGGLPEKSAAFGENEVTTTTR---
Os03g0727200          LTALISESKAGLDSSD--------------DDEHEDGSGMEMMEAAEDEDLGIIDPRSDD
Os03g0771500          -----------TGSSE--------------EEQ----------DPSDKQ-----------
Os03g0772100          -------NCEGTGSSE--------------EEQDTSCPEAEEIDPSDKQ-----------
                                                                                  

MtKNOX9               LELKHELKQGYK--------------------------------------------EKIV
Pisum_AKL59484.1      LELKHELKQGYK--------------------------------------------EKIV
Ca_06754              LELKHELKQGYK--------------------------------------------EKIV
MtKNOX10              QELKHELKQGYK--------------------------------------------SKIV
Pisum_AKL59485.1      QELKHELKQGYK--------------------------------------------SKIV
Ca_24500              QELKHELKQGYK--------------------------------------------NKIV
Lj6g3v1088990         QELKHELKQGYK--------------------------------------------DKIV
Aradu.W71G4           QELKHELKQGYK--------------------------------------------DKIV
Vang09g04960          QELKHELKQGYK--------------------------------------------EKIV
Vradi05g03240         QELKHELKQGYK--------------------------------------------EKIV
Glyma09g12820         QELKHELKQGYK--------------------------------------------DKIV
C.cajan_47004         QELKHELKQGYK--------------------------------------------DKIV
Glyma13g22530         HELKHELKQGYK--------------------------------------------EKIV
Glyma17g11330         HELKHELKQGYK--------------------------------------------EKIV
Vang11g12820          HELKHELKQGYK--------------------------------------------EKIV
Vradi07g21010         HELKHELKQGYK--------------------------------------------EKIV
Phvul.003G174900      HELKHELKQGYK--------------------------------------------EKIV
Lj0g3v0268639         HELKHELKQGYK--------------------------------------------EKIV
Aradu.6LK51           HELKHELKQGYK--------------------------------------------EKIV
C.cajan_39403         HELKHELKQGYK--------------------------------------------EKIV
KNAT3                 QELKHELKQGYK--------------------------------------------EKIV
KNAT4                 QELKHELKQGYK--------------------------------------------EKIV
MtKNOX3               QELKHELKHGYK--------------------------------------------EKIV
Pisum_AKL59479.1      QELKHELKHGYK--------------------------------------------EKIV
Ca_09068              QELKHELKHGYK--------------------------------------------EKIV
Os08g0292900          QELKHELKQGYK--------------------------------------------EKLI
Glyma04g06810         HELKHELKQGYK--------------------------------------------EKIV
Glyma06g06886         HELKHELKQGYK--------------------------------------------DKIV
Phvul.009G090500      HELKHELKQGYK--------------------------------------------EKIV
Vang05g09220          HELKHELKQGYK--------------------------------------------EKIV
C.cajan_48022         HELKHELKQGYK--------------------------------------------EKIV
Aradu.26U2T           HELKHELKQGYK--------------------------------------------DKIV
Lj1g3v1853300         QELKHELKHGYK--------------------------------------------SKIV
Aradu.D9Q5D           QELKHELKNGYK--------------------------------------------EKIV
Glyma14g13750         QELKHELKQGYK--------------------------------------------EKIV
Glyma17g32980         QELKHELKQGYK--------------------------------------------EKIV
MtKNOX5               HELKHELKQGYK--------------------------------------------EKIV
Ca_01733              HELKHELKQGYK--------------------------------------------EKIV
Pisum_AKL59482.1      HELKHELKQDYK--------------------------------------------EKIV
Os02g0182800          HELKNELKQGYK--------------------------------------------EKLV
Os06g0646600          QELKHELKQGYR--------------------------------------------EKLV
MtKNOX4               QELKIELKQGFK--------------------------------------------SRIE
Pisum_AKL59481.1      QELKIELKQGFK--------------------------------------------SRIE
Aradu.69PE5           QELKIELKQGFK--------------------------------------------SRIE
Phvul.002G153300      QELKIELKQGFK--------------------------------------------SRIE
Vang07g04300          QELKIELKQGFK--------------------------------------------SRIE
C.cajan_13158         QELKIELKQGFK--------------------------------------------SRIE
Lj2g3v2003070         QELKIELKQGFK--------------------------------------------SRIE
Glyma01g42410         QELKIELKQGFK--------------------------------------------SRIE
Glyma11g02960         QELKIELKQGFK--------------------------------------------SRIE
Glyma05g03650         QELKIELKQGFK--------------------------------------------SRIE
Glyma17g14180         QELKIELKQGFK--------------------------------------------SRIE
Vang11g06920          QELKIELKQGFK--------------------------------------------SRIE
Vradi07g13210         QELKIELKQGFK--------------------------------------------SRIE
Phvul.003G213500      QELKIELKQGFK--------------------------------------------SRIE
C.cajan_02643         QELKIELKQGFK--------------------------------------------SRIE
KNAT7                 QELKLELKQGFK--------------------------------------------SRIE
Os03g0123500          QELKIELKQGFK--------------------------------------------SRIE
KNAT5                 KELKHELKQGFK--------------------------------------------EKIV
MtKNOX1               RELKGQLLRKYS--------------------------------------------GYLG
Pisum_AAC32262.1      RELKGQLLRKYS--------------------------------------------GYLG
Ca_00668              RELKGQLLRKYS--------------------------------------------GYLG
C.cajan_16779         RELKGQLLRKYS--------------------------------------------GYLG
Phvul.006G145800      RELKGQLLRKYS--------------------------------------------GYLG
Glyma15g11850         RELKGQLLRKYS--------------------------------------------GYLG
Lj6g3v1812030         RELKGQLLRKYS--------------------------------------------GYLG
C.cajan_04460         QELKGQLLRKYR--------------------------------------------GYLG
Phvul.003G081800      QELKGQLLRKYR--------------------------------------------GYLG
Glyma07g39350         QELKGQLLRKYR--------------------------------------------GYLG
Aradu.S7JJ            RELKGQLLRKYS--------------------------------------------GYLG
Aradu.I940M           RELKGQLLRKYS--------------------------------------------GYLG
Lj4g3v0133580         QELKVQLLHKYS--------------------------------------------GYLG
STM                   RELKGQLLRKYS--------------------------------------------GYLG
C.cajan_09988         RELKVQLLRKYS--------------------------------------------GYLG
Phvul.008G212100      RELKVQLLRKYS--------------------------------------------GYLG
Lj2g3v2900220         RELKVQLLRKYS--------------------------------------------GYLG
Ca_10289              QELKVQLLRKYS--------------------------------------------GYLG
MtKNOX6               QELKVQLLRKYS--------------------------------------------GYLG
MtKNOX2               RELKNHLLKKYS--------------------------------------------GYLS
Ca_09202              RELKNHLLKKYSGYLSSLKQELSKKKKKGKLPKEARQKLLNWWELHYKWPYPSKYSGYLS
Glyma0041s00360       RELKNHLLRKYS--------------------------------------------GYLS
Glyma14g10430         RELKNHLLKKYS--------------------------------------------GYLS
C.cajan_22366         RELKTHLLRKYS--------------------------------------------GYLS
Vang01g18130          RELKNHLLRKYS--------------------------------------------GYLS
Vradi06g14320         RELKNHLLRKYS--------------------------------------------GYLS
Phvul.001G032200      RELKNHLLRKYS--------------------------------------------GYLS
Lj0g3v0083039         RELKTHLLKKYS--------------------------------------------GYLS
C.cajan_09313         RELKSHLLRKYS--------------------------------------------GYLS
Glyma04g05210         RELKSHLLKKYS--------------------------------------------GYLG
Aradu.RQF3U           RELKNHLLRKYS--------------------------------------------GYLS
Os03g0673000          -ELKSHLLNKYS--------------------------------------------GYLS
KNAT1                 RELKNHLLKKYS--------------------------------------------GYLS
Os07g0129700          KELKFQLLKKYS--------------------------------------------GYLS
Os03g0727000          QELKHHLLKKYS--------------------------------------------GYLS
MtKNOX7               RELKDRLLRKFG--------------------------------------------SHIG
Ca_18152              RELKDRLLRKFG--------------------------------------------SHIG
Lj2g3v1415210         RELKDRLLRKFG--------------------------------------------SHIG
C.cajan_12054         RELKDKLLRKFG--------------------------------------------SHIG
Phvul.002G064100      RELKDRLLRKYG--------------------------------------------SHIG
Glyma01g03450         RELKDRLLRKFG--------------------------------------------SHIG
Glyma02g04190         RELKDRLLRKFG--------------------------------------------SHIG
C.cajan_33491         RELKDRLLRKFG--------------------------------------------SHIG
Phvul.003G062500      RELKDKLLRKFG--------------------------------------------SHIG
Glyma08g39170         RELKDRLLRKFG--------------------------------------------SHIG
Glyma18g20293         RELKDRLLRRFG--------------------------------------------SHVG
Aradu.986KM           RDLKDKLLRKFG--------------------------------------------SHIS
KNAT2                 RDLKDQLLRKFG--------------------------------------------SHIS
KNAT6                 RDLKDRLLRKFG--------------------------------------------SRIS
MtKNOX8               KELKEMLLRKYG--------------------------------------------GYLS
Pisum_ALG04697.1      KELKQMLLRKYG--------------------------------------------GYLS
Ca_03625              KELKEMLLRKYG--------------------------------------------GYLS
C.cajan_33548         QELKEMLLRKYG--------------------------------------------GYLC
C.cajan_33553         QELKEMLLRKYG--------------------------------------------GYLS
Glyma20g22986         QELKEMLLRKYG--------------------------------------------GYLS
Vang06g14860          QELKEILLRKYG--------------------------------------------GYLS
Vradi08g11380         QELKEMLLRKYG--------------------------------------------GYLS
Phvul.007G201400      QELKEMLLHKYG--------------------------------------------GYLS
Lj0g3v0183889         QELKEMLLRKYG--------------------------------------------GYLS
Glyma03g39041         QRLKEMLLRKYS--------------------------------------------GHFS
Glyma19g41610         QRLKEMLLRKYS--------------------------------------------GHFS
C.cajan_10257         QKIKEMLLRKYS--------------------------------------------GHFS
Vang0268s00020        QNLKEMLLRKYS--------------------------------------------GHFS
Vradi03g07470         QNLKEMLLRKYS--------------------------------------------GHFS
Phvul.001G224900      QNLKEMLLRKYS--------------------------------------------GHFS
Aradu.577R9           KELKEMLLQKYS--------------------------------------------GYLS
Os01g0302500          HELKEMLLKKYS--------------------------------------------GCLS
Os05g0129700          HELKEMLLKKYS--------------------------------------------GCLS
Os03g0673500          ----RHLMNKYS--------------------------------------------GYLN
Os03g0727200          KALKRHLLRKYS--------------------------------------------GYLG
Os03g0771500          --LKHQLLRKYG--------------------------------------------GSLG
Os03g0772100          --LKHQLLMKYG--------------------------------------------GSLG
                            *   :                                               . 

MtKNOX9               DVREEILRKRRA--GKLPGDTTSLLKAWWQSHS-KWPYP---------------------
Pisum_AKL59484.1      DVREEILRKRRA--GKLPGDTTSLLKAWWQSHS-KWPYP---------------------
Ca_06754              DVREEILRKRRA--GKLPGDTTSLLKAWWQSHS-KWPYP---------------------
MtKNOX10              DIREEILRKRRA--GKLPGDTTSLLKAWWQSHS-KWPYP---------------------
Pisum_AKL59485.1      DIREEILRKRRA--GKLPGDTTSLLKAWWQSHS-KWPYP---------------------
Ca_24500              DIREEILRKRRA--GKLPGDTTSLLKAWWQSHS-KWPYP---------------------
Lj6g3v1088990         DIREEILRKRRA--GKLPGDTTSLLKQWWQSHS-KWPYP---------------------
Aradu.W71G4           DIREEILRKRRA--GKLPGDTTSLLKAWWQSHS-KWPYP---------------------
Vang09g04960          DIREEILRKRRA--GKLPGDTTSLLKAWWQSHS-KWPYP---------------------
Vradi05g03240         DIREEILRKRRA--GKLPGDTTSLLKAWWQSHS-KWPYP---------------------
Glyma09g12820         DIREEILRKRRA--GKLPGDTTSLLKAWWQSHS-KWPYP---------------------
C.cajan_47004         DIREEILRKRRA--GKLPGDTTSLLKAWWQSHS-KWPYP---------------------
Glyma13g22530         DIREEILRKRRA--GKLPGDTTSLLKAWWQSHS-KWPYP---------------------
Glyma17g11330         DIREEILRKRRA--GKLPGDTTSLLKAWWQSHS-KWPYP---------------------
Vang11g12820          DIREEILRKRRA--GKLPGDTTSLLKAWWQAHS-KWPYP---------------------
Vradi07g21010         DIREEILRKRRA--GKLPGDTTSLLKAWWQAHS-KWPYP---------------------
Phvul.003G174900      DIREEILRKRRA--GKLPGDTTSLLKAWWQAHS-KWPYP---------------------
Lj0g3v0268639         DIREEILRKRRA--GKLPGDTTSLLKAWWQAHS-KWPYP---------------------
Aradu.6LK51           DIREEILRKRRA--GKLPGDTTSLLKAWWQSHS-KWPYP---------------------
C.cajan_39403         DIREEILRKRRA--GKLPGDTTSLLKAWWQAHS-KWPYP---------------------
KNAT3                 DIREEILRKRRA--GKLPGDTTSVLKAWWQSHS-KWPYP---------------------
KNAT4                 DIREEILRKRRA--GKLPGDTTSVLKSWWQSHS-KWPYP---------------------
MtKNOX3               DIREEILRKRRA--GKLPGDTTSVLKAWWQSHS-KWPYP---------------------
Pisum_AKL59479.1      DIREEILRKRRA--GKLPGDTTSVLKAWWQSHS-KWPYP---------------------
Ca_09068              DIREEILRKRRA--GKLPGDTTSVLKAWWQSHS-KWPYP---------------------
Os08g0292900          DIREEILRKRRA--GKLPGDTTSTLKAWWQSHA-KWPYP---------------------
Glyma04g06810         DIREEILRKRRA--GKLPGDTTSVLKAWWQSHS-KWPYP---------------------
Glyma06g06886         DIREEILRKRRA--GKLPGDTTSVLKAWWQSHS-KWPYP---------------------
Phvul.009G090500      DIREEILRKRRA--GKLPGDTTSVLKAWWQSHS-KWPYP---------------------
Vang05g09220          DIREEILRKRRA--GKLPGDTTSVLKAWWQSHS-KWPYP---------------------
C.cajan_48022         DIREEILRKRRA--GKLPGDTTSVLKAWWQSHS-KWPYP---------------------
Aradu.26U2T           DIREEILRKRRA--GKLPGDTTSVLKAWWQSHS-KWPYP---------------------
Lj1g3v1853300         DIREEIMRKRRA--GKLPGDTTSVLKAWWQSHS-KWPYP---------------------
Aradu.D9Q5D           DIREEILRKRRA--GKLPGDTTSVLKAWWQSHS-KWPYP---------------------
Glyma14g13750         DIREEILRKRRA--GKLPGDTTSVLKAWWQSHS-KWPYP---------------------
Glyma17g32980         DIREEILRKRRA--GKLPGDTTSVLKAWWQSHS-KWPYP---------------------
MtKNOX5               DIREEILRKRRA--GKLPGDTTSVLKDWWQSHS-KWPYP---------------------
Ca_01733              DIREEILRKRRA--GKLPGDTTSVLKAWWQSHS-KWPYP---------------------
Pisum_AKL59482.1      DIREEILRKRRA--GKLPGDTTSVLKDWWQSHA-KWPYP---------------------
Os02g0182800          DIREEILRKRRA--GKLPGDTASILKAWWQAHS-KWPYP---------------------
Os06g0646600          DIREEILRKRRA--GKLPGDTASTLKAWWQAHS-KWPYP---------------------
MtKNOX4               DVREEILRKRRA--GKLPGDTTSVLKNWWQQHA-KWPYP---------------------
Pisum_AKL59481.1      DVREEILRKRRA--GKLPGDTTSVLKNWWQQHA-KWPYP---------------------
Aradu.69PE5           DVREEILRKRRA--GKLPGDTTSVLKNWWQQHA-KWPYP---------------------
Phvul.002G153300      DVREEILRKRRA--GKLPGDTTSVLKNWWQQHA-KWPYP---------------------
Vang07g04300          DVREEILRKRRA--GKLPGDTTSVLKNWWQQHA-KWPYP---------------------
C.cajan_13158         DVREEILRKRRA--GKLPGDTTSVLKNWWQQHA-KWPYP---------------------
Lj2g3v2003070         DVREEILRKRRA--GKLPGDTTTVLKNWWQQHA-KWPYP---------------------
Glyma01g42410         DVREEILRKRRA--GKLPGDTTSVLKNWWQQHA-KWPYP---------------------
Glyma11g02960         DVREEILRKRRA--GKLPGDTTSVLKNWWQQHA-KWPYP---------------------
Glyma05g03650         DVREEILRKRRA--GKLPGDTTSVLKAWWQQHA-KWPYP---------------------
Glyma17g14180         DVREEILRKRRA--GKLPGDTTSVLKAWWQQHA-KWPYP---------------------
Vang11g06920          DVREEILRKRRA--GKLPGDTTSVLKAWWQQHA-KWPYP---------------------
Vradi07g13210         DVREEILRKRRA--GKLPGDTTSVLKAWWQQHA-KWPYP---------------------
Phvul.003G213500      DVREEILRKRRA--GKLPGDTTSVLKAWWQQHA-KWPYP---------------------
C.cajan_02643         DVREEILRKRRA--GKLPGDTTSVLKAWWQQHA-KWPYP---------------------
KNAT7                 DVREEIMRKRRA--GKLPGDTTTVLKNWWQQHC-KWPYP---------------------
Os03g0123500          DVREEILRKRRA--GKLPGDTTTILKQWWQQHS-KWPYP---------------------
KNAT5                 DIREEIMRKRRA--GKLPGDTTSVLKEWWRTHS-KWPYP---------------------
MtKNOX1               SLKQEFMKKRKK--GKLPKEARQQLLEWWSRHY-KWPYP---------------------
Pisum_AAC32262.1      SLKQEFMKKRKK--GKLPKEARQQLLEWWSRHY-KWPYP---------------------
Ca_00668              SLKQEFMKKRKK--GKLPKEARQQLLEWWSRHY-KWPYP---------------------
C.cajan_16779         SLKQEFMKKRKK--GKLPKEARQQLLEWWSRHY-KWPYP---------------------
Phvul.006G145800      SLKQEFMKKRKK--GKLPKEARQQLLEWWSRHY-KWPYP---------------------
Glyma15g11850         SLKQEFMKKRKK--GKLPKEARQQLLEWWSRHY-KWPYP---------------------
Lj6g3v1812030         SLKQEFMKKRKK--GKLPKEARQQLLEWWSRHY-KWPYP---------------------
C.cajan_04460         SLKQEFTKKRKK--GKLPKEARQQLLEWWSRHY-KWPYP---------------------
Phvul.003G081800      SLKQEFTKKRKK--GKLPKEARQQLLDWWSRHY-KWPYP---------------------
Glyma07g39350         SLKQEFTKKRKK--GKLPKEARQQLLEWWSRHY-KWPYP---------------------
Aradu.S7JJ            SLKQEFMKKRKK--GKLPKEARQQLLEWWSRHY-KWPYP---------------------
Aradu.I940M           SLKQEFMKKRKK--GKLPKEARQQLLEWWSRHH-KWPYP---------------------
Lj4g3v0133580         NLKQEFMKKRKK--GKLPKEARQQLLEWWSRHY-KWPYP---------------------
STM                   SLKQEFMKKRKK--GKLPKEARQQLLDWWSRHY-KWPYP---------------------
C.cajan_09988         SLKKEFLKKKKN--GKLPKEARQQLLDWWNRHY-KWPYP---------------------
Phvul.008G212100      SLKKEFLKKKKN--GKLPKEARQQLLDWWNRHY-KWPYP---------------------
Lj2g3v2900220         SLKKEFLKKKKN--GKLPKEARQQLLDWWNRHY-KWPYP---------------------
Ca_10289              SLKKEFLKKKKN--GKLPKEARQQLLDWWNRHY-KWPYP---------------------
MtKNOX6               SLKKEFLKKKKN--GKLPKEARQQLLDWWSRHY-KWPYP---------------------
MtKNOX2               SLKQELSKKKKK--GKLPKEARQKLLNWWELHY-KWPYP---------------------
Ca_09202              SLKQELSKKKKK--GKLPKEARQKLLNWWELHY-KWPYP---------------------
Glyma0041s00360       SLKQELSKKKKK--GKLPKDARQKLLNWWELHY-KWPYP---------------------
Glyma14g10430         SLKQELSKKKKK--GKLPKDARQKLLNWWELHY-KWPYP---------------------
C.cajan_22366         SLKQELSKKKKK--GKLPKDARQKLLNWWELHY-KWPYP---------------------
Vang01g18130          SLKQELSKKKKK--GKLPKDARQKLLNWWELHY-KWPYP---------------------
Vradi06g14320         SLKQELSKKKKK--GKLPKDARQKLLNWWELHY-KWPYP---------------------
Phvul.001G032200      SLKQELSKKKKK--GKLPKDARQKLLNWWELHY-KWPYP---------------------
Lj0g3v0083039         SLKQELSKKKKK--GKLPKDARQKLLNWWELHY-KWPYP---------------------
C.cajan_09313         SLKQELSKKKKK--GKLPKDARQKLLSWWELHY-KWPYP---------------------
Glyma04g05210         TLKKELSKKKKK--GKLPKDARQKLLSWWELHY-KWPYP---------------------
Aradu.RQF3U           SLKQELSKKKKK--GKLPKDARQKLLTWWELHY-KWPYP---------------------
Os03g0673000          SLWRELSKKKKK--GKLPRDARQKLLHWWQLHY-RWPYP---------------------
KNAT1                 SLKQELSKKKKK--GKLPKEARQKLLTWWELHY-KWPYP---------------------
Os07g0129700          SLRQEFSKKKKK--GKLPKEARQKLLHWWELHY-KWPYP---------------------
Os03g0727000          SLKQELSKKKKK--GKLPKDARQQLLNWWELHY-KWPYP---------------------
MtKNOX7               TLKLEFSKKKKK--GKLPKEARQTLLQWWNVHY-KWPYP---------------------
Ca_18152              TLKLEFSKKKKK--GKLPKEARQTLLQWWNVHY-KWPYP---------------------
Lj2g3v1415210         TLKLEFSKKKKK--GKLPKEARQTLLQWWNVHY-KWPYP---------------------
C.cajan_12054         TLKLEFSKKKKK--GKLPKEARQILLQWWNVHY-KWPYP---------------------
Phvul.002G064100      NLKLEFSKKKKK--GKLPKEARQTLLQWWNVHY-KWPYP---------------------
Glyma01g03450         TLKLEFSKKKKK--GKLPKEARQTLLQWWNVHY-KWPYP---------------------
Glyma02g04190         TLKLEFSKKKKK--GKLPKEARQALLQWWNVHY-KWPYP---------------------
C.cajan_33491         SLKMEFSKKKKR--GKLPKDARQTLLQWWNIHY-KWPYP---------------------
Phvul.003G062500      SLKLEFSKKKKR--GKLPKDARQMLLQWWNIHY-KWPYP---------------------
Glyma08g39170         YLKLEFSKKKKR--GKLPKDARQTLLQWWNIHY-KWPYP---------------------
Glyma18g20293         SLKLEFSKKKKR--GKLPKDARQTLLQWWNIHY-KWPYP---------------------
Aradu.986KM           SLKFEFSKKKKR--GKLPKDARQTLLQWWNIHY-KWPYP---------------------
KNAT2                 SLKLEFSKKKKK--GKLPREARQALLDWWNVHN-KWPYP---------------------
KNAT6                 TLKLEFSKKKKK--GKLPREARQALLDWWNLHY-KWPYP---------------------
MtKNOX8               NLRQEFLKKRKK--GKLPKDARKALMDWWNVHY-RWPYP---------------------
Pisum_ALG04697.1      NLRKEFLKKRKK--GKLPKDARIALLDWWNVHY-RWPYP---------------------
Ca_03625              SLRKEFLKKRKK--GKLPKDARKTLMEWWNVHY-RWPYP---------------------
C.cajan_33548         SLRKEFLKKRKK--SKLPKDARMILMDWWNTHY-RWPYP---------------------
C.cajan_33553         SLRKEFLKKRKK--GKLPKDARMILMDWWNAHY-RWPYP---------------------
Glyma20g22986         SLRKEFLKKRKK--GKLPKDARMILMDWWNTHY-RWPYP---------------------
Vang06g14860          SLRKEFLKKRKK--GKLPKEARRILLDWWSTHY-RWPYP---------------------
Vradi08g11380         SLRKEFLKKRKK--GKLPKEARRILLDWWSTHY-RWPYP---------------------
Phvul.007G201400      SLRKEFLKKRKK--GKLPKEARRILLDWWSTHY-RWPYP---------------------
Lj0g3v0183889         SLRKEFLKKRKK--GKLPKDARKTLTDWWNTHY-RWPYP---------------------
Glyma03g39041         GLRKEFLKRRKK--GKLPKDARIALMDWWNTHH-RWPYP---------------------
Glyma19g41610         GLRKEFLKRRKK--GKLPKDARMALMGWWNTHH-RWPYP---------------------
C.cajan_10257         GLRKEFLKQRKK--GKLPKDARIALMDWWNTHH-RWPYP---------------------
Vang0268s00020        TLRKEFLKRRKK--GKLPKDSKMALMDWWNTHH-RWPYP---------------------
Vradi03g07470         ALRKEFLKRRKK--GKLPKDSKMALMDWWNTHH-RWPYP---------------------
Phvul.001G224900      GLRKEFLKRRKK--GKLPKDAKMALMDWWNTHH-RWPYP---------------------
Aradu.577R9           SLRKEFLKKRKK--GKLPKDARIALMDWWNSHY-RWPYP---------------------
Os01g0302500          RLRSEFLKKRKK--GKLPKDARSALLEWWNTHY-RWPYP---------------------
Os05g0129700          RLRSEFLKKRKK--GKLPKDARSALMDWWNTHY-RWPYP---------------------
Os03g0673500          SLWTEISNKKKNSTGHLPRDARHKLLQWWHLHY-RWPYP---------------------
Os03g0727200          GLRKELSKKRKK--GKLPKEARQKLLTWWELHY-RWPNP---------------------
Os03g0771500          DLRQVFSKRTKK--GKLPKEARQKLLHWWELHY-KWPYP---------------------
Os03g0772100          DLRQAFSKRTKK--GKLPKEARLKLLHWWELHYDKWPYPSVRTHIYASHLINSTTFFCTK
                       :   : .: :   .:** ::   *  **  *  :** *                     

MtKNOX9               -----------------TEEDKARLVQETGLQLKQINNWFINQRKRNWHANSPSSSSS--
Pisum_AKL59484.1      -----------------TEEDKARLVQETGLQLKQINNWFINQRKRNWHANSSSSSNS--
Ca_06754              -----------------TEEDKARLVQETGLQLKQINNWFINQRKRNWHANSPSSTNS--
MtKNOX10              -----------------TEEDKARLVQETGLQLKQINNWFINQRKRNWHTNPSSSTGS--
Pisum_AKL59485.1      -----------------TEEDKARLVQETGLQLKQINNWFINQRKRNWHTNPSSSTGS--
Ca_24500              -----------------TEEDKARLVQETGLQLKQINNWFINQRKRNWHTNPSSSTGS--
Lj6g3v1088990         -----------------TEEDKARLVQETGLQLKQINNWFINQRKRNWHTNPSSSTGAGT
Aradu.W71G4           -----------------TEEDKARLVQETGLQLKQINNWFINQRKRNWHTNPSSSTGGKS
Vang09g04960          -----------------TEEDKARLVQETGLQLKQINNWFINQRKRNWHTNPSSSSGS--
Vradi05g03240         -----------------TEEDKARLVQETGLQLKQINNWFINQRKRNWHTNPSSSSGS--
Glyma09g12820         -----------------TEEDKARLVQETGLQLKQINNWFINQRKRNWHTNPSSSSGS--
C.cajan_47004         -----------------TEEDKARLVQETGLQLKQINNWFINQRKRNWHTNPSSSSGS--
Glyma13g22530         -----------------TEEDKARLVQETGLQLKQINNWFINQRKRNWHTNNPSSSSN--
Glyma17g11330         -----------------TEEDKARLVQETGLQLKQINNWFINQRKRNWHTNNPSSSSN--
Vang11g12820          -----------------TEEDKARLVQETGLQLKQINNWFINQRKRNWHTNNPSSSSN--
Vradi07g21010         -----------------TEEDKARLVQETGLQLKQINNWFINQRKRNWHTNNPSSSSN--
Phvul.003G174900      -----------------TEEDKARLVQETGLQLKQINNWFINQRKRNWHTNNPSSSSN--
Lj0g3v0268639         -----------------TEEDKARLVQETGLQLKQINNWFINQRKRNWHTN--PSSAT--
Aradu.6LK51           -----------------TEEDKARLVQETGLQLKQINNWFINQRKRNWHTNPSSSSNS--
C.cajan_39403         -----------------TEEDKARLVQETGLQLKQINNWFINQRKRNWHTNNPSSSSN--
KNAT3                 -----------------TEEDKARLVQETGLQLKQINNWFINQRKRNWHSNPSSSTVL--
KNAT4                 -----------------TEEDKARLVQETGLQLKQINNWFINQRKRNWHSNPSSSTVS--
MtKNOX3               -----------------TEEDKARLVQETGLQLKQINNWFINQRKRNWHSNPSTSTVLK-
Pisum_AKL59479.1      -----------------TEEDKARLVQETGLQLKQINNWFINQRKRNWHSNPSTSTVLK-
Ca_09068              -----------------TEEDKTRLVQETGLQLKQINNWFINQRKRNWHTNPSTSTVLK-
Os08g0292900          -----------------TEEDKARLVQETGLQLKQINNWFINQRKRNWHSNPSSSTSVK-
Glyma04g06810         -----------------TEEDKARLVQETGLQLKQINNWFINQRKRNWHSNPSTSTALK-
Glyma06g06886         -----------------TEEDKARLVQETGLQLKQINNWFINQRKRNWHSSPSTSTVLK-
Phvul.009G090500      -----------------TEEDKARLVQETGLQLKQINNWFINQRKRNWHSNPSTSTVLK-
Vang05g09220          -----------------TEEDKARLVQETGLQLKQINNWFINQRKRNWHSNPSTSTVLK-
C.cajan_48022         -----------------TEEDKARLVQETGLQLKQINNWFINQRKRNWHSNPSTSTVLK-
Aradu.26U2T           -----------------TEEDKARLVQETGLQLKQINNWFINQRKRNWHSNPSTSTSLK-
Lj1g3v1853300         -----------------TEEDKARLVQETGLQLKQINNWFINQRKRNWHSNASTSTALK-
Aradu.D9Q5D           -----------------TEEDKARLVQETGLQLKQINNWFINQRKRNWHSNPSSSTVLK-
Glyma14g13750         -----------------TEEDKARLVQETGLQLKQINNWFINQRKRNWHSNPSTSTVLK-
Glyma17g32980         -----------------TEEDKARLVQETGLQLKQINNWFINQRKRNWHSNPSTSTALK-
MtKNOX5               -----------------TEEDKARLVQETGLQLKQINNWFINQRKRNWHSNPSTSNALK-
Ca_01733              -----------------TEEDKARLVQETGLELKQINNWFINQRKRNWHSNPSTSNVLK-
Pisum_AKL59482.1      -----------------TEEDKARLVQETGLQLKQINNWFINQRKRNWHSNPSTSNVMK-
Os02g0182800          -----------------TEDDKARLVQETGLQLKQINNWFINQRKRNWHSNPASSG-EKT
Os06g0646600          -----------------TEEDKARLVQETGLQLKQINNWFINQRKRNWHSNPASSSSDKS
MtKNOX4               -----------------TEDDKAKLVEETGLQLKQINNWFINQRKRNWHSNSQSVTSLK-
Pisum_AKL59481.1      -----------------TEDDKAKLVEETGLQLKQINNWFINQRKRNWHSNSQSVTSLK-
Aradu.69PE5           -----------------TEDDKAKLVEETGLQLKQINNWFINQRKRNWHSNSQSVTSLK-
Phvul.002G153300      -----------------TEDDKAKLVEETGLQLKQINNWFINQRKRNWHSNSQSVTSLK-
Vang07g04300          -----------------TEDDKAKLVEETGLQLKQINNWFINQRKRNWHSNSQSVTSLK-
C.cajan_13158         -----------------TEDDKAKLVEETGLQLKQINNWFINQRKRNWHSNSQSVTSLK-
Lj2g3v2003070         -----------------TEDDKAKLVEETGLQLKQINNWFINQRKRNWHSNSQSVTSLK-
Glyma01g42410         -----------------TEDDKAKLVEETGLQLKQINNWFINQRKRNWHSNSQSVTSLK-
Glyma11g02960         -----------------TEDDKAKLVEETGLQLKQINNWFINQRKRNWHSNSQSVTSLK-
Glyma05g03650         -----------------TEDDKAKLVEETGLQLKQINNWFINQRKRNWHSNSQSVTSLK-
Glyma17g14180         -----------------TEDDKAKLVEETGLQLKQINNWFINQRKRNWHSNSQSVNSLK-
Vang11g06920          -----------------TEDDKAKLVEETGLQLKQINNWFINQRKRNWHSNSQSVTSLK-
Vradi07g13210         -----------------TEDDKAKLVEETGLQLKQINNWFINQRKRNWHSNSQSVTSLK-
Phvul.003G213500      -----------------TEDDKAKLVEETGLQLKQINNWFINQRKRNWHSNSQSVTSLK-
C.cajan_02643         -----------------TEDDKAKLVEETGLQLKQINNWFINQRKRNWHSNSQSVTSLK-
KNAT7                 -----------------TEDDKAKLVEETGLQLKQINNWFINQRKRNWHNNSHSLTSLK-
Os03g0123500          -----------------TEDDKAKLVEETGLQLKQINNWFINQRKRNWHNNSQ-TSTLK-
KNAT5                 -----------------TEEDKAKLVQETGLQLKQINNWFINQRKRNWNSNSSTSSTLTK
MtKNOX1               -----------------SESQKLALAESTGLDQKQINNWFINQRKRHWKPSEDMQFVVMD
Pisum_AAC32262.1      -----------------SESQKLALAESTGLDQKQINNWFINQRKRHWKPSEDMQFVVMD
Ca_00668              -----------------SESQKLALAESTGLDQKQINNWFINQRKRHWKPSEDMQFVVMD
C.cajan_16779         -----------------SESQKLALAESTGLDQKQINNWFINQRKRHWKPSEDMQFVVMD
Phvul.006G145800      -----------------SESQKLALAESTGLDQKQINNWFINQRKRHWKPSEDMQFVVMD
Glyma15g11850         -----------------SESQKLALAESTGLDQKQINNWFINQRKRHWKPSEDMQFVVMD
Lj6g3v1812030         -----------------SESQKLALAESTGLDQKQINNWFINQRKRHWKPSEDMQFMVVD
C.cajan_04460         -----------------SESQKLALAESTGLDQKQINNWFINQRKRHWKPSEDMQFVVLD
Phvul.003G081800      -----------------SESQKLALAESTGLDQKQINNWFINQRKRHWKPSEDMQFVVVD
Glyma07g39350         -----------------SESQKLALAESTGLDQKQINNWFINQRKRHWKPSEDMQFVVVD
Aradu.S7JJ            -----------------SESQKLALAESTGLDQKQINNWFINQRKRHWKPSEDMQFVVVD
Aradu.I940M           -----------------SESQKVALAESTGLDQKQINNWFINQRKRHWKPSEDMQFVVMD
Lj4g3v0133580         -----------------SESQKLALAEATGLDQKQINNWFINQRKRHWKPSDDMQFMVME
STM                   -----------------SEQQKLALAESTGLDQKQINNWFINQRKRHWKPSEDMQFVVMD
C.cajan_09988         -----------------SESQKQALAESTGLDLKQINNWFINQRKRHWKPSEDMQFAVMD
Phvul.008G212100      -----------------SESQKQALAESTGLDLKQINNWFINQRKRHWKPSEDMQFAVMD
Lj2g3v2900220         -----------------SESQKQALAESTGLDLKQINNWFINQRKRHWKPSEDMQFAVMD
Ca_10289              -----------------SESQKQALAESTGLDLKQINNWFINQRKRHWKPSEDMQFAVMD
MtKNOX6               -----------------SESQKQALAESTGLDLKQINNWFINQRKRHWKPSEDMQFAVMD
MtKNOX2               -----------------SESEKVALAESTGLDQKQINNWFINQRKRHWKPSEDMQFMVMD
Ca_09202              -----------------SESEKVALAESTGLDQKQINNWFINQRKRHWKPSEDMQFMVMD
Glyma0041s00360       -----------------SESEKVALAESTGLDQKQINNWFINQRKRHWKPSEDMQFMVMD
Glyma14g10430         -----------------SESEKVALAESTGLDQKQINNWFINQRKRHWKPSEDMQFMVMD
C.cajan_22366         -----------------SESEKVALAESTGLDQKQINNWFINQRKRHWKPSEDMQFMVMD
Vang01g18130          -----------------SESEKVALAESTGLDQKQINNWFINQRKRHWKPSEDMQFMVMD
Vradi06g14320         -----------------SESEKVALAESTGLDQKQINNWFINQRKRHWKPSEDMQFMVMD
Phvul.001G032200      -----------------SESEKVALAESTGLDQKQINNWFINQRKRHWKPSEDMQFMVMD
Lj0g3v0083039         -----------------SESEKVALAESTGLDQKQINNWFINQRKRHWKPSEDMQFMVMD
C.cajan_09313         -----------------SESEKVALAEATGLDQKQINNWFINQRKRHWKPSEDMQFMVMD
Glyma04g05210         -----------------SESEKVALAEATGLDQKQINNWFINQRKRHWKPSEDMQFMVMD
Aradu.RQF3U           -----------------SESEKVALAESTGLDQKQINNWFINQRKRHWKPSEDMQFMVMD
Os03g0673000          -----------------SELEKAALAESTGLDAKQINNWFINQ-----------------
KNAT1                 -----------------SESEKVALAESTGLDQKQINNWFINQRKRHWKPSEDMQFMVMD
Os07g0129700          -----------------SETEKIALAESTGLDQKQINNWFINQRKRHWKPSEDMPFVMME
Os03g0727000          -----------------SESQKVALAESTGLDLKQINNWFINQRKRHWKPSDEMQFVMMD
MtKNOX7               -----------------TEADKIELAKSTGLDQKQINNWFINQRKRHWKPSENMQFSMME
Ca_18152              -----------------TEADKIELAKSTGLDQKQINNWFINQRKRHWKPSENMQFSTME
Lj2g3v1415210         -----------------TESDKIELAKATG------------------------------
C.cajan_12054         -----------------TEADKIELARSTGLDQKQINNWFINQRKRHWKPSENMQFSMME
Phvul.002G064100      -----------------TEADKIELAKSTGLDQKQINNWFINQRKRHWKPSENMQFSMME
Glyma01g03450         -----------------TEADKIELAKSTGLDQKQINNWFINQRKRHWKPSENMQFSMME
Glyma02g04190         -----------------TEADKIELAKSTGLDQKQINNWFINQRKRHWKPSENMQFSMME
C.cajan_33491         -----------------TEGDKIALAKSTGLDQKQINNWFINQRKRHWKPSENMPFSMVD
Phvul.003G062500      -----------------TESDKIALAKSTGLDQKQINNWFINQRKRHWKPSENMPFAMVD
Glyma08g39170         -----------------TEGDKIALAKSTGLDQKQINNWFINQRKRHWKPSENMPFSMVD
Glyma18g20293         -----------------TEGDKIALAKSTGLDQKQINNWFINQRKRYWKPSENMPFSMVD
Aradu.986KM           -----------------TEADKVALAKSTGLDQKQINNWFINQRKRHWKPSENMQFNFYE
KNAT2                 -----------------TEGDKISLAEETGLDQKQINNWFINQRKRHWKPSENMPFDMMD
KNAT6                 -----------------TEGDKIALADATGLDQKQINNWFINQRKRHWKPSENMPFAMMD
MtKNOX8               -----------------TEEEKLQLSDMTGLDIKQINNWFINQRKRHWKPSEDMRFSIME
Pisum_ALG04697.1      -----------------TEDEKMQLSETTGLDIKQINNWFINQRKRHWKPSEDMRFAVME
Ca_03625              -----------------MEEEKLQLSEMTGLDIKQINNWFINQRKRHWKPSEDMRFAIME
C.cajan_33548         -----------------TEEEKVQLSEMTGLDQKQINNWFINQRKRHWKPSEDMRFAIMD
C.cajan_33553         -----------------TEEEKVQLSEMTGLDQKQINNWFINQRKRHWKPSEDMRFAIMD
Glyma20g22986         -----------------TEEEKVQLSEMTGLDQKQINNWFINQRKRHWKPTEDMRFAIMD
Vang06g14860          -----------------TEEEKVQLSEMTGLEQKQINNWFINQRKRHWKPSEDMRFAIMD
Vradi08g11380         -----------------TEEEKVQLSEMTGLDQKQINNWFINQRKRHWKPSEDMRFAIMD
Phvul.007G201400      -----------------TEEEKVQLSEMTGLDQKQINNWFINQRKRHWKPSEDMRFAIMD
Lj0g3v0183889         -----------------TEEEKLQLSEMTGLDIKQINNWFINQRKRHWKPSEDMRFAIME
Glyma03g39041         -----------------TEEEKVKLSEITGLDQKQINNWFINQRKRHWKPTDDMRSAVMD
Glyma19g41610         -----------------TEEEKVKLSEITGLDQKQINNWFINQRKRHWKPTEDMRFAVMD
C.cajan_10257         -----------------TEEEKVKLSEMTGLDQKQINNWFINQRKRHWKPTEDMRFAVSG
Vang0268s00020        -----------------TEEEKVKLSEVTGLDQKQINNWFINQRKRHWKPTEDMRFAVMD
Vradi03g07470         -----------------TEEEKVKLSEVTGLDQKQINNWFINQRKRHWKPTDDMRFAVMD
Phvul.001G224900      -----------------TEEEKVKLSEVTGLDQKQINNWFINQRKRHWKPAEDMRFAVMD
Aradu.577R9           -----------------TEEEKLMLSEMTGLDIKQINNWFINQRKRHWKPSSEMRFGVME
Os01g0302500          -----------------TEEDKLRLAARTGLDPKQINNWFINQRKRHWKPSDGMRFALME
Os05g0129700          -----------------TEEDKVRLAAMTGLDPKQINNWFINQRKRHWKPSEDMRFALME
Os03g0673500          -----------------SEAEKAALAESTGLDKKQVTNWFINQRKRHWKP---KPAAAMD
Os03g0727200          -----------------SEMEKIALAESTGLEQKQINNCFINQRKRHWKPTEEMEFAVME
Os03g0771500          -----------------SEMEKMTLAQTTGLDQKQINNWFINQRKRHWKP-----TPVAG
Os03g0772100          LDLMKMRELLGCTCVYEQEVEKMTLAQTTGLDQKQISNWFINQRKRHWKP-----TPVAG
                                        * :*  *   **                              

MtKNOX9               -----KTKRKSAGDSSNQSFM-----------------------------
Pisum_AKL59484.1      -----KTKRKSAGDTSNQSFM-----------------------------
Ca_06754              -----KTKRKSAGESSNQSFM-----------------------------
MtKNOX10              ---KTKRKSSGAGETSNQSFI-----------------------------
Pisum_AKL59485.1      ---KTKRKS-GAGETSNQSFM-----------------------------
Ca_24500              ---KTKRKSSGAGETSNQSFM-----------------------------
Lj6g3v1088990         ---KTKRKSSGAGETSNQSFM-----------------------------
Aradu.W71G4           KRKNTNNNSGGAGETNNQSFM-----------------------------
Vang09g04960          ---KSKRKSSGAGETSNQSFM-----------------------------
Vradi05g03240         ---KSKRKSSGAGETSNQSFM-----------------------------
Glyma09g12820         ---KSKRKSSGAGESSNQSFM-----------------------------
C.cajan_47004         ---KSKRKRWVCSCLAASVSK-----------------------------
Glyma13g22530         ---SKSKRKSSAGETSNQSFM-----------------------------
Glyma17g11330         ---SKSKRKSSAGEASNQSFM-----------------------------
Vang11g12820          ---TKTKRKSSAGESSNQSFM-----------------------------
Vradi07g21010         ---TKTKRKSSAGESSNQSFM-----------------------------
Phvul.003G174900      ---TKSKRKS-AGESSNQSFM-----------------------------
Lj0g3v0268639         ---STKTKRKSAGETSNQSFM-----------------------------
Aradu.6LK51           ---KTKRKSTIQTISWVKIF------------------------------
C.cajan_39403         ---SKSKRKRYVNSHFSLLNSTPSVP------------------------
KNAT3                 ----KNKRKSNAGDNSGRERFA----------------------------
KNAT4                 ----KNKRRSNAGENSGRDR------------------------------
MtKNOX3               ----SKRKRSQN--------------------------------------
Pisum_AKL59479.1      ----SKRKRSQN--------------------------------------
Ca_09068              ----SKRKRSQN--------------------------------------
Os08g0292900          ----TKRKR-----------------------------------------
Glyma04g06810         ----SKRKRS----------------------------------------
Glyma06g06886         ----SKRK------------------------------------------
Phvul.009G090500      ----SKRKRSNADDNSAVHHM-----------------------------
Vang05g09220          ----SKRKRSNAGDNSADHHM-----------------------------
C.cajan_48022         ----SKRKRYPY--------------------------------------
Aradu.26U2T           ----SKRKRCLDGMGFA---------------------------------
Lj1g3v1853300         ----SKRKRS----------------------------------------
Aradu.D9Q5D           ----SKRKRNNAGDNNADRYM-----------------------------
Glyma14g13750         ----SKRKRYSHQN------------------------------------
Glyma17g32980         ----SKRKRSNAGDN-----------------------------------
MtKNOX5               ----SKRKRNK---------------------------------------
Ca_01733              ----SKRKR-----------------------------------------
Pisum_AKL59482.1      ----SKRKSNACR-------------------------------------
Os02g0182800          KKKRNVTGDGGAEQSW----------------------------------
Os06g0646600          KRKRSNAGDGKAEQSW----------------------------------
MtKNOX4               ----SKRKRVYCRPSNEMHQEI----------------------------
Pisum_AKL59481.1      ----SKRKR-----------------------------------------
Aradu.69PE5           ----SKRKRM----------------------------------------
Phvul.002G153300      ----SKRKR-----------------------------------------
Vang07g04300          ----SKRKR-----------------------------------------
C.cajan_13158         ----SKRKR-----------------------------------------
Lj2g3v2003070         ----SKRKRM----------------------------------------
Glyma01g42410         ----SKRKR-----------------------------------------
Glyma11g02960         ----SKRKR-----------------------------------------
Glyma05g03650         ----SKRKREYAH-------------------------------------
Glyma17g14180         ----SKRKREYAH-------------------------------------
Vang11g06920          ----SKRKR-----------------------------------------
Vradi07g13210         ----SKRKR-----------------------------------------
Phvul.003G213500      ----SKRKRDYSH-------------------------------------
C.cajan_02643         ----SKRKR-----------------------------------------
KNAT7                 ----SKRKH-----------------------------------------
Os03g0123500          ----SKRKR-----------------------------------------
KNAT5                 ----NKRKRTGKS-------------------------------------
MtKNOX1               PSHPHYYMDN-----VLTNSYPMDLSNTML--------------------
Pisum_AAC32262.1      PTHPHYYMDN-----VLTNSFPMDLSNTML--------------------
Ca_00668              PSHPHYYMDN-----VLTNPFSMDLPNTML--------------------
C.cajan_16779         PSHPHYYMDN-----VLNNPFPMDLSHHML--------------------
Phvul.006G145800      PTHPHYYVDT-----VLANPFPMDLSHPML--------------------
Glyma15g11850         PSHPHYYMDN-----VLGNPFPMDLSHPML--------------------
Lj6g3v1812030         PSHPHYYMDN-----VMSAPFPMDLSNHML--------------------
C.cajan_04460         PSNPRYYMEN-----VLANHFPMDLSHTML--------------------
Phvul.003G081800      PSHPHYYMEN-----VVGNPFPDLSHTML---------------------
Glyma07g39350         PSHPHYYMEN-----VLGNPFPMDLSHPML--------------------
Aradu.S7JJ            PTHPHYYMDN-----VLANPFSMDLPNTML--------------------
Aradu.I940M           QSHPHYYIDN-----VVANPFPMDFSHTML--------------------
Lj4g3v0133580         PSHPHQYMNS----TVLGNHFPMDLSHTML--------------------
STM                   ATHPHHYFMD----NVLGNPFPMDHISSTML-------------------
C.cajan_09988         ATN--YYMEN-----VMCKPFPMDGMPMLL--------------------
Phvul.008G212100      ATN--YYMEN-----VMCKPFPMDGMPMLL--------------------
Lj2g3v2900220         ATN--YYMEN-----VMCKPFPMDAMPMLL--------------------
Ca_10289              ATN--YYMEN-----VMCKPFPMDAMPMLL--------------------
MtKNOX6               ATN--YYMEN-----VMCKPFPMDAMPMLL--------------------
MtKNOX2               GLHPQS-----AAL-YMDGHYMADG-PYRLGP------------------
Ca_09202              GLHPQN-----ATL-YMDAHYMPDG-PYRLGP------------------
Glyma0041s00360       GLHPQS-----ATL-YMDGHYMADG-HYRLGP------------------
Glyma14g10430         GLHPQS-----ATL-YMDGHYMADG-HYRLGP------------------
C.cajan_22366         GLHPQS-----ATL-YMDGHYMADG-HYRLGP------------------
Vang01g18130          GLHPQS-----ATL-YMDGHYMADV-------------------------
Vradi06g14320         V-------------------------------------------------
Phvul.001G032200      GLHPQS-----ATL-YMDGHYMADG-HYRLGP------------------
Lj0g3v0083039         GLHPQN-----ATL-YMDGHYMAADGHYRLGP------------------
C.cajan_09313         GLHSQN-----ATL-YMDGHYLADG-HYRLGP------------------
Glyma04g05210         GLHAQN-----ATL-YMDGHYMAND-HYRLWP------------------
Aradu.RQF3U           GLHPHNNHQNASPL-YMDSHYVMPDGHYRLPP------------------
Os03g0673000          --------------------------------------------------
KNAT1                 GLQHPHH----AAL-YMDGHYMGDG-PYRLGP------------------
Os07g0129700          GFHPQN----AAAL-YMDGPFMADG-MYRLGS------------------
Os03g0727000          GYHPTN----AAAF-YMDGHFINDGGLYRLG-------------------
MtKNOX7               NFTGRFLTEE----------------------------------------
Ca_18152              NFTGRFLGE-----------------------------------------
Lj2g3v1415210         --------------------------------------------------
C.cajan_12054         NLNGRFLADE----------------------------------------
Phvul.002G064100      NLNGRFLGEE----------------------------------------
Glyma01g03450         NLNGRFLADE----------------------------------------
Glyma02g04190         NFNGRILADE----------------------------------------
C.cajan_33491         GLTGRFLTDE----------------------------------------
Phvul.003G062500      GLTGRFLTDE----------------------------------------
Glyma08g39170         GLTGRFLTDE----------------------------------------
Glyma18g20293         GLTGRFLTDE----------------------------------------
Aradu.986KM           G-------------------------------------------------
KNAT2                 DSNETFFTE-----------------------------------------
KNAT6                 DSSGSFFTEE----------------------------------------
MtKNOX8               GVSSTGIAGPL---------------------------------------
Pisum_ALG04697.1      GVSSTGIAEPL---------------------------------------
Ca_03625              GVSGTAGGGHL---------------------------------------
C.cajan_33548         GVSGSNIIGETM--------------------------------------
C.cajan_33553         GVSGSNIGQTM---------------------------------------
Glyma20g22986         GVSGSGLGGPM---------------------------------------
Vang06g14860          GVSGSAIVRGPM--------------------------------------
Vradi08g11380         GVSGSAIGRGPM--------------------------------------
Phvul.007G201400      GVNGSAIGRGPM--------------------------------------
Lj0g3v0183889         GVSGGIIGPM----------------------------------------
Glyma03g39041         GIRG--------PMLF----------------------------------
Glyma19g41610         GLRGGGGGGIGGPMLF----------------------------------
C.cajan_10257         SIGGPVLL------------------------------------------
Vang0268s00020        GLSG---VGGGAMFI-----------------------------------
Vradi03g07470         GLSG---VDGGAMFF-----------------------------------
Phvul.001G224900      GLSGGGGVIGGAMFF-----------------------------------
Aradu.577R9           GPSIPRCDPYVALISELSDV------------------------------
Os01g0302500          GVAGGSS-GTTLYFDTGTIGP-----------------------------
Os05g0129700          GVTGGSSSGTTLYFDTGTIGP-----------------------------
Os03g0673500          AGFLQMHPRYGASSSSSPAAALRVEDGGGRRSAYHPRGGP----------
Os03g0727200          AYHHQSTDAAAAFYVDVDARLVGATAAAPASAVYTARPDHGVWRA-----
Os03g0771500          TAFPTMEAAGGGFRHSGHGG---GLAAAAALPLYMG-RPFVVDGMYRLGS
Os03g0772100          MTFPTVEAAGGGFRHSGHDGGLAAAAAAAALPLYMGSWPFVVDGMYRLGS
                                                                        
