# Supplementary material for: Rewiring of a KNOXI regulatory network mediated by UFO underlies the compound leaf development in Medicago truncatula
Source: Nat Commun. 2024 Apr 6;15:2988. doi: 10.1038/s41467-024-47362-w (PMC10998843; doi:10.1038/s41467-024-47362-w)
Supplement: Supplementary file 7 — Supplementary Data 4 [file 41467_2024_47362_MOESM7_ESM.txt]

CLUSTAL 2.1 multiple sequence alignment


PtrUFO-1        -------------------------MEGAFSNSMPSHFSYTFTPG----TSSAYVTDTVT
PtrUFO-2        -------------------------MEGAFNNAMLLPFSYTFTPG----TSSTNVTDSVT
AtUFO           ----------------------MDSTVFINNPSLTLPFSYTFTSSSNSSTTTSTTTDSSS
VvUFO           --------------------------MDAFNTPITLPMSYSFTSSGGS-TSSGTAANTNI
MtUFO           MEGFHPSMNMSMNMNMSMSMNPSFSYTFPITATASGVSTN-------ITTAP--YTTTST
PsUFO           MEGFHP----SMNMSMSMNMNPSFSYTFPITATASGAITN-------ITTTTTTYNTTST
CaUFO           ------------------------------------------------------------
GmUFO-1         ----------MEGFHP--SMSSPFSYTFPISGAGTS-------------------NYSTS
GmUFO-2         ----------MEGFHP--SMTSPFSYTFPISDAGTSN----------FSTTTTGTSYSTS
LjUFO           ----------MEGFHPSMTMASPFPYTFPISAGGIGVGVVGVGSSNLTTPTPTATGTYNN
SlUFO           --------------------MEAFHHPPISFHFPYAFPIPTPTTNFLGTPNSSSVNGMII
FIM             --------------------MDPFHTSPMSIPN---------IPYGFMTSIPITTNTSMN
                                                                            

PtrUFO-1        NTWMDTRIWSKLPQSLIDRVIAFLPPPAFFRARCVCKRWYSLLFSNNFLELYIQISPRRH
PtrUFO-2        SPWMDTRIWSKLPQTLIDRVLAFLPPPAFFRARCVCKRWYGLLFSNNFLELYIQISPRRH
AtUFO           GQWMDGRIWSKLPPPLLDRVIAFLPPPAFFRTRCVCKRFYSLLFSNTFLETYLQLLPLRH
VvUFO           NPWMDSRIWSKLPQRLIDRVIAFLPPPDFFRARAVCKRWYGLLFSSSFLELYLQISPRRH
MtUFO           TPWMNSRIWSKLPQRLLDRIIAFLPPPAFFRARSVCKRFYSLLFSNSFLELYLQVSPRFH
PsUFO           TPWMNSRIWSKLPHRLLDRIIAFLPPPAFFRARAVCKRFYSLLFSNSFLELYLQVSPRFH
CaUFO           ---MNSRIWSKLPQRLLDRIIAFLPPPAFFRARSVCKRFYSLLFSNTFLELYLQVSPPSH
GmUFO-1         TPWMNSRIWSKLPQRLLDRVIAFLPPPAFFRARCVCKRWYALLFSNTFLELYLQVSPHQH
GmUFO-2         TPWMNSRIWSKLPQRLLDRVLAFLPPPAFFRARCVCKRWYALLFSNTFLELYLQVSPHQH
LjUFO           TPWMNSRIWSKLPQKLLDRVIAFLPTPAFFRARSVCKRWYSLLFSNTFLELYLHLSPRRH
SlUFO           NTWMDSRIWSRLPHRLIDRIIAFLPPPAFFRARVVCKRFYGLIYSTHFLELYLQVSPKRN
FIM             PPRMDCRIWSRLPHRLIDRIIACLPPPAFFRARSVCKRWYSLIFSNTFLELYLQVSPHRH
                   *: ****:**  *:**::* **.* ***:* ****:*.*::*. *** *::: *  :

PtrUFO-1        -WFLFFKHKSLKSYICGNNSNTTRGSGGQTSTTNIFEGYLFDPYDIAWYRISFPLVPSGF
PtrUFO-2        -WFLFFKHKSLKSCIYRNN-NSTSDSGGKTMTANICEGYLFDPYDIAWYRISFSLVPSGF
AtUFO           NCFLFFKHKTLKSYIYKRGGTNDDDS-------NKAEGFLFDPNEIRWYRLSFAYIPSGF
VvUFO           CGGGSDRAN--------------------------CEGYLFDPYSNSWYRLSFSLIPSGF
MtUFO           WFIFFKHKTRSKTHIYKNS--------NNITDSTSFEGYLFDPNEMTWYRISFALIPSGF
PsUFO           WFIFFKHKTRSKTHIYKN---------NTITDNNSFEGYIFDPNEVAWYRISFALIPSGF
CaUFO           WFLFFKHKTKKTNIYKNNNNVTTTTTTTTASTNDSFECYLFDPKEMSWYRISSALIPCGF
GmUFO-1         WFLFFKHHKTRKSYIYKNNNN--GTSGGCGHHGGAFEGYLFDPYEMAWYRISFALVPSGF
GmUFO-2         WFLFFKHHKTRKSYIYKNNNNNNGSSDGCGHIG-AFEGYLFDPYEMSWYRIFFALVPSGF
LjUFO           WFIFFKHKTRKNYIYKNNNNNIITGSAGT----ASCEGYLFDPAEMAWYRISFAMIPPGF
SlUFO           WFIFFKQKVPRNNIYKN-------VMNSSNSGVCSVEGYLFDPDNLCWYRLSFALIPQGF
FIM             WFLFFKQQSLKNHILKNNSTTT-SNNNNNTCCRAHCEGYLFDPDNLKWYRISFPLIPTGF
                      :                             * ::*** .  ***:  . :* **

PtrUFO-1        SPAAASGGLICWVSDEAGAKSIILCNPLIGSLSQLPPTLRPRLFPSTGLKVGPSSIDVAV
PtrUFO-2        SPAAASGGLICWVSDEAGAKSIILCNPLSGSLSQLPPTLRPRLFPSIGLKVGPSSIDVAV
AtUFO           YPSGSSGGLVSWVSEEAGLKTILLCNPLVGSVSQLPPISRPRLFPSIGLSVTPTSIDVTV
VvUFO           SPASSSGGLICWVSDEAGPKGLFLCNPLVGSLSQLPPTLRPRLFPSIGLTVTPSSIDVAV
MtUFO           SPSSSSSGLVCFVSDESGPKTMLLSNPLLGSIAQLPPTLRPRLFPSIGLTITPSSIDVTV
PsUFO           SPSSSSAGLLCWVSDESGPKTMLLSNPILGSITQLPPTLRPRLFPSIGLTITPSSIDVTA
CaUFO           SPSSSSSGLLCWVSDESGPKTMLLNNPLLGSITQLPATLIPRLFPSIGLTITPSSIDVTV
GmUFO-1         SPASSSAGLLCWVSDEAGPKTMLLSNPLIGSLTQLPPTLRPRLFPSIGLTISPTCIDVTV
GmUFO-2         SPASSSAGLLCWVSDEAGPKTMLLSNPLIGSLTQLPPTLRPRLFPSIGLTIRPTCIDVTV
LjUFO           SPASSSAGLLCWASDEAGPKTMLLSNPILGSLTQLPPTLRPRLFPSIGLTITPTCIDVTV
SlUFO           SPVSSSGGLICFVSDESGSKNILLCNPLVGSIIPLPPTLRPRLFPSIGLTITNTSIDIAV
FIM             SPASSSGGLICWVSEEGGSKSILLCNPLINSLVQLPSTLRPRLCPSIGLTITNSSIDLAF
                 * .:*.**:.:.*:*.* * ::* **: .*:  **.   *** ** **.:  :.**:: 

PtrUFO-1        AGDDLISPYAVKNLSTESFHIDAGGFYSLWGTTSSLPRLCSLESGQMVCVDDRFYCMNYN
PtrUFO-2        AGDDLISPYAVKNLSTESFHIDVGGFYSLWGTTSSLPRLCSLESGQMVCVDDRFYCMNYN
AtUFO           AGDDLISPYAVKNLSSESFHVDAGGFFSLWAMTSSLPRLCSLESGKMVYVQGKFYCMNYS
VvUFO           AGDDLISPYAVKNLTTESFHIDGGGFYSIWGTTSSLPRLCSLESGRMVHVQGRFYCMNYS
MtUFO           AGDDMISPYAVKNLTSESFHIDASGFYSIWGTTSSLPRLCSLESGRMVYSNGKFYCMNCS
PsUFO           AGDDMISPYAVKNLSSESFHIDASGFYSIWGTTSSLPRLCSLESGRMVYSQGKFYCMNCS
CaUFO           AGDDMISPYAVKNLTSESFHIDASGFYSIWGTNSCLPRLCSLESGRMVYSQGKFYCMNCS
GmUFO-1         AGDDMISPYAVKNLTSESFHIDGGGFFSLWGTTSSLPRLCSLESGRMVYAEGKFYCMNCS
GmUFO-2         AGDDMISPYAVKNLTSESFHIDGGGFYSLWGTTASLPRLCSLESGRMVYAEGKLYCMNCS
LjUFO           AGDDMISPYAVKNLTSESFHIDGGGFYSMWGTTSPLPRLCSLESGRMVCAEGKFYCMNCS
SlUFO           AGDDLISPYAVKNLTTESFHIDGNGFYSIWGTTSTLPRLCSFESGKMVHVQGRFYCMNFS
FIM             AGDDLISPYAVKNLTSESFHIDGGGFYSIWGTTASLPRLCSLESGRMVHVEGRFYCMNYS
                ****:*********::****:* .**:*:*. .: ******:***:**  :.::**** .

PtrUFO-1        PFSVLAYEIAANSWCKIQAPMRRFLRSPSLVESMEKLILVAAVEKSKLNVPKSLRLWSLQ
PtrUFO-2        PFSVLAYEIAANSWCKIQAPMRRFLRSPRLVESMGKLILVAAVEKSKLNVPKSLRLWRLQ
AtUFO           PFSVLSYEVTGNRWIKIQAPMRRFLRSPSLLESKGRLILVAAVEKSKLNVPKSLRLWSLQ
VvUFO           PFSVLAYDIAANNWWKIQAPMRRFLRSPSLVESRGRLILVATVEKSKLNVPKSLRIWGLQ
MtUFO           PFSVLAYDVATNAWFKIQAPMRRFLRSPNLVECKGKLLLVAAVEKSKLNVPKSLRVWCLQ
PsUFO           PFSVLAYDIATNTWFKIQAPMRRFLRSPNLVECKGKLLLVAAVEKSKLNVPKSLRVWSLQ
CaUFO           PFSVLCYDVSLNTWFKIQAPMRRFLRSPNLVECNGKLLLVAGVEKSKLNVPKSLRVWSLQ
GmUFO-1         PFSVLAYDITSNTWFKIQAPMRRFLRSPNLVECKGKLLLVAAVEKSKLNVPKSLRVWSLQ
GmUFO-2         PFSILAYDITSNTWFKIQAPMRRFLRSPNLVECKGKLLLVAAVEKSKLNVPKSLRVWSLQ
LjUFO           PFSVLAYDIASTTWFKIQAPMRRFLRSPNLVECREKLMLVAAVEKSKLNVPRSLRVWTLQ
SlUFO           PFSVLSYDIGTNNWCKIQAPMRRFLRSPSLVEGNGKVVLVAAVEKSKLNVPRSLRLWALQ
FIM             PFSVLAYDISMNEWSKIQAPMRRFLRSPSLVESRGKLILVAAVEKSKLNVPKSMRLWTLQ
                ***:*.*::  . * ************* *:*   :::*** *********:*:*:* **

PtrUFO-1        ACGTTWVEIERMPQQLYQQFEEMEAGH-GFDCVGHGEFIAIIIRG--SDKALLFDILRKA
PtrUFO-2        PCGTTWIEIERMPQQLYLQFAELGGGH-GFDCVGHGEFIAIIIRG--SIKVLLFDILRKM
AtUFO           QDNATWVEIERMPQPLYTQFAAEEGGK-GFECVGNQEFVMIVLRG--TSLQLLFDIVRKS
VvUFO           ACGTTWVEIERMPQQLYLQFAEVEGSQ-GFDCVGHGEFIAIMIRG--SDKALLFNIYGKT
MtUFO           GCGSVWVESERMPQQLYVQFAEMENGN-GFECVGNGEFIVIMIKG--SDKGLVYDIGRKR
PsUFO           GCGSVWVETERMPQQLYVQFADMENGN-GFECVGNGEFIVIMIKG--SDKGLVYDIGRKR
CaUFO           GCGSVWVETERMPQQLYVEFCEMEIGNNGFECVGNGEFIVIMIKGRSDNKGLVYDMLRKR
GmUFO-1         ACGTMWVESERMPQQLYVQFAELEDGN-GFECVGHGEFIVIMIRG--TDKALLFDICRKR
GmUFO-2         ACGTMWVESERMPQQLYVQFAELEDGN-GFECVGHGEFIVIMIRG--TDKALLFDICRKR
LjUFO           ACGTMWVESERMPQQLYIQFAEIEGGN-GFECVGHGEFVVIMIKG--TDKALLYDLVRKR
SlUFO           DCGTMWLEIERMPQQLYVQFAEVENGQ-GFSCVGHGEYVVIMIKN-NSDKALLFDFCKKR
FIM             ECGSMWVEMERMPQQLYNQFAEIEDGR-GFNSVAHGQFVVIQVKG-SADKALLFDFVGKK
                  .: *:* ***** ** :*     .. **..*.: ::: * ::.      *::::  * 

PtrUFO-1        WQWIPPCPYMNHGGG----------------GDDELHGFAYEPTVTTPVTGLLDQLTIPF
PtrUFO-2        WQWIPPCSCIDGVGD----------------DDDELHGFAYEPTVTTPVTGLLDQITIPI
AtUFO           WLWVPPCPYSGSGGGSSGGGS----------DGEVLQGFAYDPVLTTPVVSLLDQLTLPF
VvUFO           WQWIPPCPFLSGSGGSSSSSG----------EGCELHGFAYEPRLATPVTTLLDQLTLPF
MtUFO           WQWIPPCPYAGYDG-------------------FELHGFAYEPRLATPVIALLDQLAMPL
PsUFO           WQWIPPCPYAGYDG-------------------FELHGFAYDPRLATPVTALLDQLAMPL
CaUFO           WQWIPTCPYVGYDG-------------------FELHAFAYEPKLATPVTALLDQLAMPL
GmUFO-1         WQWIPPCPYIAHDG-------------------FELHGFAYEPRLATPVTGLLDQLALPF
GmUFO-2         WQWIPPCPYIAHDG-------------------FELHGFAYEPRLATPVTGLLDQLALPF
LjUFO           WQWIPPCPYAGYDG-------------------FELHGFAYEPRLATPVTALLDQLALPF
SlUFO           WIWIPPCPFLGNNLDYGGVGSSNNYCGEFGVGGGELHGFGYDPRLAAPIGALLDQLTLPF
FIM             WAWIPPCPYINMSSGGGGRED-------------ELHGFPYEPRLAVPITALLEQLTLPF
                * *:*.*.                           *:.* *:* ::.*:  **:*:::*:

PtrUFO-1        QSFSGLIG
PtrUFO-2        FQSFTS--
AtUFO           PGVC----
VvUFO           QPFNG---
MtUFO           PQF-----
PsUFO           PQF-----
CaUFO           PHF-----
GmUFO-1         QSFNA---
GmUFO-2         QSFNA---
LjUFO           QSYNA---
SlUFO           QSFN----
FIM             SNFIA---
                        
