# Supplementary material for: Rewiring of a KNOXI regulatory network mediated by UFO underlies the compound leaf development in Medicago truncatula
Source: Nat Commun. 2024 Apr 6;15:2988. doi: 10.1038/s41467-024-47362-w (PMC10998843; doi:10.1038/s41467-024-47362-w)
Supplement: Supplementary file 9 — Source Data [file 41467_2024_47362_MOESM9_ESM.xls]

## Sheet: Fig.2h
mutant name	Replicate	3 leaflets	4 leaflets	5 leaflets
WT	Replicate1	1	0	0
	Replicate2	1	0	0
	Replicate3	1	0	0
pinna1-6	Replicate1	0.0588235	0.0294118	0.911765
	Replicate2	0.102564	0.025641	0.871795
	Replicate3	0.0588235	0.0588235	0.882353
pinna1-6 mtknox1-1	Replicate1	0.225806	0.225806	0.548387
	Replicate2	0.222222	0.222222	0.555556
	Replicate3	0.206897	0.172414	0.62069
pinna1-6 mtknox2-1	Replicate1	0.125	0.09375	0.78125
	Replicate2	0.137931	0.137931	0.724138
	Replicate3	0.0645161	0.16129	0.774194
pinna1-6 mtknox6-1	Replicate1	0.259259	0.111111	0.62963
	Replicate2	0.137931	0.172414	0.689655
	Replicate3	0.133333	0.166667	0.7
pinna1-6 mtknox7-1	Replicate1	0.52381	0.047619	0.428571
	Replicate2	0.444444	0.222222	0.333333
	Replicate3	0.5	0.142857	0.357143
pinna1-6 mtknox1-1 mtknox2-1	Replicate1	0.333333	0.166667	0.5
	Replicate2	0.352941	0.176471	0.470588
	Replicate3	0.263158	0.105263	0.631579
pinna1-6 mtknox1-1 mtknox7-1	Replicate1	0.48	0.32	0.2
	Replicate2	0.526316	0.105263	0.368421
	Replicate3	0.5	0.227273	0.272727
pinna1-6 mtknox6-1 mtknox7-1	Replicate1	0.6	0.12	0.28
	Replicate2	0.382353	0.235294	0.382353
	Replicate3	0.4375	0.25	0.3125
pinna1-6 mtknox1-1 mtknox6-1 mtknox7-1	Replicate1	0.666667	0.0952381	0.238095
	Replicate2	0.705882	0.117647	0.176471
	Replicate3	0.619048	0.0952381	0.285714
pinna1-6 mtknox1-1 mtknox2-1 mtknox6-1	Replicate1	0.578947	0.105263	0.315789
	Replicate2	0.583333	0.0833333	0.333333
	Replicate3	0.432432	0.27027	0.297297
pinna1-6 mtknox1-1 mtknox2-1 mtknox6-1 mtknox7-1	Replicate1	0.875	0.0625	0.0625
	Replicate2	0.8125	0.0625	0.125
	Replicate3	0.705882	0.235294	0.0588235

## Sheet: Fig.3b
	Replicate	only cytoplasm	cytoplasm and nuclear
PINNA1-mCherry	Replicate1	1	0
	Replicate2	1	0
	Replicate3	1	0
	Replicate	only cytoplasm	cytoplasm and nuclear
MtKNOX1-GFP	Replicate1	0.96	0.04
	Replicate2	0.94	0.06
	Replicate3	0.94	0.06
	Replicate	only cytoplasm	cytoplasm and nuclear
MtKNOX2-GFP	Replicate1	0.94	0.06
	Replicate2	0.9	0.1
	Replicate3	0.92	0.08
	Replicate	only cytoplasm	cytoplasm and nuclear
MtKNOX6-GFP	Replicate1	0.88	0.12
	Replicate2	0.9	0.1
	Replicate3	0.92	0.08
MtKNOX7-GFP	Replicate1	0	1
	Replicate2	0	1
	Replicate3	0	1

## Sheet: Fig.3c
	Replicate	only cytoplasm	cytoplasm and nuclear
MtKNOX1-GFP +PINNA1-mCherry	Replicate1	1	0
	Replicate2	1	0
	Replicate3	1	0
	Replicate	only cytoplasm	cytoplasm and nuclear
MtKNOX2-GFP +PINNA1-mCherry	Replicate1	1	0
	Replicate2	1	0
	Replicate3	1	0
	Replicate	only cytoplasm	cytoplasm and nuclear
MtKNOX2-GFP +PINNA1-mCherry	Replicate1	1	0
	Replicate2	1	0
	Replicate3	1	0
	Replicate	only cytoplasm	cytoplasm and nuclear
MtKNOX2-GFP +PINNA1-mCherry	Replicate1	1	0
	Replicate2	1	0
	Replicate3	1	0

## Sheet: Fig.3e
		Replicate	LUC	REN	LUC/REN
	BD	1	5982313	100289384	0.0596505
		2	6474925	86957504	0.0744608
		3	4365421	64579752	0.0675974
	BD-MtKNOX1	1	2502457	30334980	0.0824941
		2	6759712	29701916	0.227585
		3	5784041	20546816	0.281505
	BD-MtKNOX1+PINNA1	1	1541184	15269627	0.100931
		2	5235035	23217876	0.225474
		3	5578473	27993932	0.199274
	BD-MtKNOX2	1	28397914	173718640	0.163471
		2	5822562	18482167	0.315037
		3	14322112	84362456	0.169769
	BD-MtKNOX2+PINNA1	1	6877256	37859428	0.181652
		2	4349678	35420156	0.122802
		3	6886167	80881912	0.0851385
	BD-MtKNOX6	1	9809506	46945512	0.208955
		2	8416261	35154720	0.239406
		3	5937294	51734872	0.114764
	BD-MtKNOX6+PINNA1	1	5546787	33629352	0.164939
		2	8538904	60089764	0.142102
		3	5728666	36531416	0.156815
	BD-MtKNOX7	1	38119666	37009872	1.02999
		2	15464766	13783184	1.122
		3	9550210	6136447	1.55631
	BD-MtKNOX7+PINNA1	1	7764904	30750242	0.252515
		2	11098747	26188374	0.423804
		3	8029802	37140528	0.216201
	Summary of statistical analyses.
	Fig. 3d-two Unpaired t test
	GENETYPE	P value	P value summary	Significantly different (P < 0.05)?	One- or two-tailed P value?	t, df
	BD-MtKNOX1+PINNA1 vs. BD-MtKNOX1	0.7709	ns	No	Two-tailed	t=0.3117, df=4
	BD-MtKNOX1+PINNA2 vs. BD-MtKNOX2	0.2044	ns	No	Two-tailed	t=1.515, df=4
	BD-MtKNOX1+PINNA6 vs. BD-MtKNOX6	0.4342	ns	No	Two-tailed	t=0.8683, df=4
	BD-MtKNOX1+PINNA7 vs. BD-MtKNOX7	0.0058	**	Yes	Two-tailed	t=5.380, df=4

## Sheet: Fig.4d
		WT	pinna1-6
GENE TYPE	Replicate1	1	3.78127
MtUFO	Replicate2	1.11446	3.15022
	Replicate3	1.04822	2.45962
Fig.4d-Unpaired t test
GENETYPE	P value	P value summary	Significantly different (P < 0.05)?	One- or two-tailed P value?	t, df	GENE
pinna1 vs.WT	0.0056	**	Yes	Two-tailed	t=5.419, df=4	MtUFO

## Sheet: Fig.5b
	Type	Replicate	LUC	REN	LUC/REN
	KNOX7-GR Mock	1	45304	959136	0.0472342
		2	77009	1134114	0.0679023
		3	58770	1916578	0.030664
		4	30298	418334	0.0724254
	KNOX7-GR +DEX	1	426985	2206882	0.193479
		2	433233	1154756	0.375173
		3	533584	2740013	0.194738
		4	419460	1734068	0.241894
	Fig. 5b-Unpaired t test
	GENETYPE	P value	P value summary	Significantly different (P < 0.05)?	One- or two-tailed P value?	t, df	GENE
	+DEX vs. Mock	0.0002	***	Yes	Two-tailed	t=8.355, df=6	proMtUFO

## Sheet: Fig.5d
	Ct	UBQ	Replicate	IP:GFP	GFP	MtKNOX7-GFP		10%input	GFP	MtKNOX7-GFP
			1		32.07	31.84			21.57	21.32
			2		31.2	31.67			21.64	21.21
			3		31.07	31.85			21.65	21.3
	Ct	P1	Replicate	IP:GFP	GFP	MtKNOX7-GFP		10%input	GFP	MtKNOX7-GFP
			1		31.2	28.48			21.57	22.17
			2		30.84	28.51			21.64	22.11
			3		30.78	28.42			21.65	22.14
		GFP			MtKNOX7-GFP
	GENE TYPE	Replicate1	Replicate2	Replicate3	Replicate1	Replicate2	Replicate3
	P1	1	1	1	9.91777	6.96527	7.23945
	UBQ	1	1	1	0.667382	0.592261	0.621427
	Fig.5d- unpaired t tests
	GENETYPE	P value	P value summary	Significantly different (P < 0.05)?	One- or two-tailed P value?	t, df	GENE
	GFP vs. MtKNOX7-GFP	0.001712	**	YES	Two-tailed	t=7.476, df=4	P1

## Sheet: Fig.5e
	Replicate	LUC	REN	LUC/REN
GFP	1	1626604	26681216	0.0609644
	2	964719	17768948	0.0542924
	3	856569	11532884	0.0742719
PINNA1-GFP	1	866284	17133444	0.050561
	2	2797189	64941744	0.0430723
	3	1807050	32345864	0.0558665
KNOX7-GFP	1	857219	6641785	0.129065
	2	1933483	10646147	0.181613
	3	401957	2631183	0.152767
PINNA1-GFP+KNOX7-GFP	1	1043329	11246588	0.0927685
	2	1002170	12616364	0.0794341
	3	983531	10295268	0.0955323
Fig.5e- Tukey's multiple comparisons test
GENETYPE	Mean Diff.	95.00% CI of diff.	Below threshold?	Summary	Adjusted P Value	GENE
GFP vs. MtKNOX7-GFP	-0.09131	-0.1308 to -0.05184	Yes	***	0.0003	proMtUFO
MtKNOX7-GFP vs. PINNA1-GFP+MtKNOX7-GFP	0.06524	0.02577 to 0.1047	Yes	**	0.0033	proMtUFO

## Sheet: Fig.5f
			WT	35S:MtKNOX7
	GENE TYPE	Replicate1	1	7.93697
	MtUFO	Replicate2	1.73689	11.7419
		Replicate3	1.23957	8.11736
	Fig.5f-Unpaired t test
	GENETYPE	P value	P value summary	Significantly different (P < 0.05)?	One- or two-tailed P value?	t, df	GENE
	35S:MtKNOX7 vs. WT	0.0032	**	Yes	Two-tailed	t=6.311, df=4	MtUFO

## Sheet: Supplementary Fig. 1g-k
			WT	35S:MtKNOX1-1	35S:MtKNOX1-2
	GENE TYPE	Replicate1	1	847.194	9563.32
	MtKNOX1	Replicate2	1.11516	815.309	14572.2
		Replicate3	1.03115	1119.4	8720.05
			WT	35S:MtKNOX2-1	35S:MtKNOX2-2
	GENE TYPE	Replicate1	1	2000.16	17173.5
	MtKNOX2	Replicate2	1.66458	1020.37	18551.8
		Replicate3	1.06909	1777.05	20605.3
			WT	35S:MtKNOX6-1	35S:MtKNOX6-2
	GENE TYPE	Replicate1	1	1408.62	21740.2
	MtKNOX6	Replicate2	1.45078	1023.58	21060.3
		Replicate3	1.38227	1313.51	22936.7
			WT	35S:MtKNOX7-1	35S:MtKNOX7-2
	GENE TYPE	Replicate1	1	584.84	6741.59
	MtKNOX7	Replicate2	0.749816	486.356	5006.69
		Replicate3	0.516425	525.043	5301.65
			WT	35S:MtKNOX8#1	35S:MtKNOX8#2	35S:MtKNOX8#3
	GENE TYPE	Replicate1	1	722.68	593.78	326.127
	MtKNOX8	Replicate2	0.786865	711.055	596.016	347.751
		Replicate3	0.697903	776.124	782.903	409.022
	Supplemental Fig.2g-k-Unpaired t test
	GENETYPE	P value	P value summary	Significantly different (P < 0.05)?	One- or two-tailed P value?	t, df	GENE
	35S:MtKNOX1-2 vs. 35S:MtKNOX1-1	0.0054	**	Yes	Two-tailed	t=5.481, df=4	MtKNOX1
	35S:MtKNOX2-2 vs. 35S:MtKNOX2-1	<0.0001	****	Yes	Two-tailed	t=16.51, df=4	MtKNOX2
	35S:MtKNOX6-2 vs. 35S:MtKNOX6-1	<0.0001	****	Yes	Two-tailed	t=36.86, df=4	MtKNOX6
	35S:MtKNOX7-2 vs. 35S:MtKNOX7-1	0.0007	***	Yes	Two-tailed	t=9.598, df=4	MtKNOX7

[truncated: 7 more sheets: Supplementary Fig. 6 a,b, Supplementary Fig. 8c, Supplementary Fig. 9, Supplementary Fig. 10h, Supplementary Fig. 11b, Supplementary Fig. 12b, Supplementary Fig. 14b]
